# Supplementary material for: Complexity in the genetic architecture of leukoaraiosis in hypertensive sibships from the GENOA Study
Source: BMC Med Genomics. 2009 Apr 7;2:16. doi: 10.1186/1755-8794-2-16 (PMC2679055; doi:10.1186/1755-8794-2-16)
Supplement: Additional File 1 — Summary of Genotyped SNPs in the GENOA-GMBI Study. This table provides information about the SNPs genotyped in this study, including chromosomal location, nearest gene, genotyping call rate, and Hardy-Weinberg p-value. [file 1755-8794-2-16-S1.xls]

## Sheet: Sup Table 1 v3 raw
						Major Allele			Minor Allele			Major Homozygote		Heterozygote		Minor Homozygote		Hardy-Weinberg
SNP	Chromosome	Position	Local Loci	SNP Type	Genotype Call Rate	Allele	Count	Frequency	Allele	Count	Frequency	Count	Frequency	Count	Frequency	Count	Frequency	Equilibrium p-value
rs12121577	1	11717140	AGTRAP	locus	0.997426	C	1111	0.716774	G	439	0.283226	412	0.531613	287	0.370323	76	0.0980645	0.240776
rs17875979	1	11717263	AGTRAP	locus	0.998713	G	1382	0.890464	A	170	0.109536	618	0.796392	146	0.188144	12	0.0154639	0.76539
rs17875910	1	11719524	AGTRAP	intron	0.989704	A	1477	0.960338	G	61	0.0396619	714	0.928479	49	0.0637191	6	0.00780234	0.010468
rs12095517	1	11719773	AGTRAP	intron	1	G	930	0.598456	A	624	0.401544	288	0.370656	354	0.455598	135	0.173745	0.823718
rs17875916	1	11721322	AGTRAP	intron	1	A	1131	0.727799	T	423	0.272201	428	0.550837	275	0.353925	74	0.0952381	0.420658
rs6540992	1	11721815	AGTRAP	intron	0.998713	T	978	0.630155	A	574	0.369845	309	0.398196	360	0.463918	107	0.137887	0.49845
rs11121815	1	11722635	AGTRAP	intron	0.998713	G	1259	0.811211	A	293	0.188789	511	0.658505	237	0.305412	28	0.0360825	0.40296
rs6664239	1	11723108	AGTRAP	intron	1	G	1127	0.725225	A	427	0.274775	423	0.544402	281	0.361647	73	0.0939511	0.683732
rs4073395	1	11723290	AGTRAP	intron	0.996139	G	1129	0.729328	A	419	0.270672	427	0.55168	275	0.355297	72	0.0930233	0.488051
rs4073489	1	11724229	AGTRAP	intron	1	G	1003	0.645431	A	551	0.354569	327	0.420849	349	0.449163	101	0.129987	0.909209
rs4073574	1	11725021	AGTRAP	intron	0.996139	A	974	0.629199	C	574	0.370801	307	0.396641	360	0.465116	107	0.138243	0.426557
rs6660106	1	11729438	AGTRAP	intron	0.996139	A	1256	0.81137	C	292	0.18863	510	0.658915	236	0.30491	28	0.0361757	0.389161
rs17875949	1	11730823	AGTRAP	intron	1	A	1552	0.998713	G	2	0.001287	775	0.997426	2	0.002574	0	0	1
rs11121819	1	11731293	AGTRAP	intron	1	A	993	0.638996	C	561	0.361004	321	0.413127	351	0.451737	105	0.135135	0.824618
rs17875954	1	11731748	AGTRAP	intron	0.998713	G	1284	0.82732	A	268	0.17268	532	0.685567	220	0.283505	24	0.0309278	0.70103
rs11121820	1	11731989	AGTRAP	intron	1	A	993	0.638996	C	561	0.361004	321	0.413127	351	0.451737	105	0.135135	0.812019
rs6677313	1	11732432	AGTRAP	intron	1	C	1127	0.725225	G	427	0.274775	423	0.544402	281	0.361647	73	0.0939511	0.424658
rs17875961	1	11732941	AGTRAP	untranslated	1	G	1548	0.996139	A	6	0.003861	771	0.992278	6	0.00772201	0	0	1
rs11121821	1	11733431	AGTRAP	locus	1	A	1128	0.725869	G	426	0.274131	424	0.545689	280	0.36036	73	0.0939511	0.419658
rs4075034	1	11733560	AGTRAP	locus	1	G	1001	0.644144	A	553	0.355856	328	0.422136	345	0.444015	104	0.133848	0.562644
rs17875970	1	11734473	AGTRAP	unknown	0.993565	G	1280	0.829016	A	264	0.170984	533	0.690415	214	0.277202	25	0.0323834	0.446755
rs4846048	1	11768839	MTHFR	locus; intron	1	A	1065	0.685328	G	489	0.314672	364	0.468468	337	0.433719	76	0.0978121	0.716828
rs13306556	1	11774697	MTHFR	intron	1	G	1407	0.905405	A	147	0.0945946	632	0.813385	143	0.184041	2	0.002574	0.229887
rs1476413	1	11774887	MTHFR	intron	1	G	1105	0.711068	A	449	0.288932	394	0.507079	317	0.407979	66	0.0849421	0.89881
rs17375901	1	11775103	MTHFR	intron	0.998713	G	1478	0.95232	A	74	0.0476804	702	0.904639	74	0.0953608	0	0	1
rs1801131	1	11777063	MTHFR	coding-nonsynon	1	A	1050	0.675676	C	504	0.324324	355	0.456885	340	0.43758	82	0.105534	0.40486
rs12121543	1	11777258	MTHFR	intron	1	C	1149	0.739382	A	405	0.260618	422	0.543115	305	0.392535	50	0.0643501	1
rs6541003	1	11778454	MTHFR	intron	0.994852	A	914	0.591203	G	632	0.408797	267	0.345408	380	0.491591	126	0.163001	1
rs1801133	1	11778965	MTHFR	coding-nonsynon	0.998713	G	1056	0.680412	A	496	0.319588	360	0.463918	336	0.43299	80	0.103093	0.456654
rs1572151	1	11780298	MTHFR	intron	0.942085	A	1342	0.916667	G	122	0.0833333	614	0.838798	114	0.155738	4	0.00546448	0.714463
rs17421511	1	11780375	MTHFR	intron	0.998713	G	1251	0.806057	A	301	0.193943	507	0.653351	237	0.305412	32	0.0412371	1
rs4846052	1	11780538	MTHFR	intron	1	G	912	0.586873	A	642	0.413127	264	0.339768	384	0.494208	129	0.166023	0.830417
rs11121832	1	11782707	MTHFR	intron	1	G	1134	0.72973	A	420	0.27027	416	0.535393	302	0.388674	59	0.0759331	0.790321
rs7533315	1	11783270	MTHFR	intron	1	G	1118	0.719434	A	436	0.280566	415	0.534106	288	0.370656	74	0.0952381	0.238876
rs17037390	1	11783430	MTHFR	intron	1	G	1339	0.861647	A	215	0.138353	572	0.736165	195	0.250965	10	0.01287	0.421258
rs9651118	1	11784801	MTHFR	intron	1	A	1196	0.769627	G	358	0.230373	469	0.603604	258	0.332046	50	0.0643501	0.771423
rs17367504	1	11785365	MTHFR	intron	1	A	1345	0.865508	G	209	0.134492	577	0.7426	191	0.245817	9	0.011583	0.393069
rs3753582	1	11788129	MTHFR	locus; intron	1	A	1410	0.907336	C	144	0.0926641	635	0.817246	140	0.18018	2	0.002574	0.227792
rs3737965	1	11789038	MTHFR	locus; intron	0.998713	G	1483	0.955541	A	69	0.0444588	708	0.912371	67	0.0863402	1	0.00128866	0.612019
rs7555034	1	11789767	CLCN6	locus; intron	1	A	1549	0.996782	C	5	0.0032175	772	0.993565	5	0.00643501	0	0	1
rs4846054	1	11791817	CLCN6	intron	1	A	922	0.593308	G	632	0.406692	272	0.350064	378	0.486486	127	0.163449	0.741426
rs17037425	1	11792970	CLCN6	intron	1	G	1358	0.873874	A	196	0.126126	587	0.75547	184	0.236808	6	0.00772201	0.0418232
rs14078	1	11825597	CLCN6	untranslated	1	G	1365	0.878378	A	189	0.121622	600	0.772201	165	0.212355	12	0.015444	1
rs198358	1	11826663	NPPA	unknown	1	A	1217	0.78314	G	337	0.21686	473	0.608752	271	0.348777	33	0.042471	0.456154
rs198360	1	11827156	NPPA	unknown	1	A	1360	0.875161	G	194	0.124839	595	0.765766	170	0.21879	12	0.015444	1
rs5068	1	11828561	NPPA	untranslated	0.997426	A	1472	0.949677	G	78	0.0503226	702	0.905806	68	0.0877419	5	0.00645161	0.182959
rs5063	1	11830235	NPPA	coding-nonsynon	1	G	1486	0.956242	A	68	0.043758	710	0.913771	66	0.0849421	1	0.001287	1
rs198372	1	11832101	NPPA	locus	1	G	1354	0.8713	A	200	0.1287	592	0.761905	170	0.21879	15	0.019305	0.654835
rs6694164	1	11832926	NPPA	unknown	1	A	1551	0.998069	G	3	0.0019305	774	0.996139	3	0.003861	0	0	1
rs632793	1	11833264	NPPA	unknown	0.998713	A	928	0.597938	G	624	0.402062	282	0.363402	364	0.469072	130	0.167526	0.268173
rs198375	1	11836344	NPPB	unknown	0.992278	A	922	0.597925	G	620	0.402075	281	0.364462	360	0.466926	130	0.168612	0.187381
rs6668352	1	11837416	NPPB	unknown	1	G	1129	0.726512	A	425	0.273488	420	0.540541	289	0.371943	68	0.0875161	0.0370963
rs198381	1	11838336	NPPB	unknown	1	A	1338	0.861004	G	216	0.138996	580	0.746461	178	0.229086	19	0.024453	0.518448
rs198388	1	11839927	NPPB	locus	1	G	878	0.564994	A	676	0.435006	252	0.324324	374	0.481338	151	0.194337	0.163984
rs6541007	1	11840051	NPPB	locus	1	G	1524	0.980695	A	30	0.019305	747	0.96139	30	0.03861	0	0	1
rs6668659	1	11844885	NPPB	unknown	1	A	1028	0.661519	C	526	0.338481	340	0.43758	348	0.447876	89	0.114543	0.906209
rs1061622	1	12175542	TNFRSF1B	coding-nonsynon	0.998713	A	1145	0.737758	C	407	0.262242	419	0.539948	307	0.395619	50	0.064433	0.679432
rs6693503	1	19859881	HTR6	unknown	1	G	1030	0.662806	A	524	0.337194	340	0.43758	350	0.45045	87	0.111969	0.641336
rs1977101	1	19861481	HTR6	unknown	0.996139	A	1348	0.870801	G	200	0.129199	590	0.762274	168	0.217054	16	0.0206718	0.819218
rs4912138	1	19866072	HTR6	intron	1	G	1244	0.800515	A	310	0.199485	497	0.63964	250	0.32175	30	0.03861	0.323568
rs6658108	1	19868078	HTR6	intron	1	G	1352	0.870013	A	202	0.129987	591	0.760618	170	0.21879	16	0.020592	1
rs3790756	1	19868819	HTR6	intron	0.997426	G	1348	0.869677	A	202	0.130323	589	0.76	170	0.219355	16	0.0206452	1
rs9064	1	19881467	TMCO4	untranslated	1	A	1216	0.782497	C	338	0.217503	478	0.615187	260	0.33462	39	0.0501931	0.439856
rs1572783	1	20115734	PLA2G2E	unknown	1	A	1246	0.801802	C	308	0.198198	506	0.651223	234	0.301158	37	0.047619	0.865713
rs10916670	1	20116420	PLA2G2E	unknown	0.998713	C	1036	0.667526	A	516	0.332474	358	0.46134	320	0.412371	98	0.126289	0.551745
rs2066130	1	20116995	PLA2G2E	unknown	0.998713	A	1036	0.667526	G	516	0.332474	358	0.46134	320	0.412371	98	0.126289	0.544246
rs16823116	1	20117326	PLA2G2E	unknown	1	G	1393	0.896396	C	161	0.103604	626	0.805663	141	0.181467	10	0.01287	0.781694
rs7531863	1	20118295	PLA2G2E	unknown	0.998713	G	1195	0.769974	A	357	0.230026	469	0.604381	257	0.331186	50	0.064433	0.358464
rs11589621	1	20119574	PLA2G2E	intron	1	A	1547	0.995495	G	7	0.0045045	770	0.990991	7	0.00900901	0	0	1
rs12028511	1	20120261	PLA2G2E	intron	0.997426	C	1389	0.896129	A	161	0.103871	627	0.809032	135	0.174194	13	0.0167742	0.545921
rs12410291	1	20120466	PLA2G2E	intron	0.994852	T	1294	0.836999	A	252	0.163001	544	0.703752	206	0.266494	23	0.0297542	0.440256
rs12117083	1	20121017	PLA2G2E	intron	1	G	1471	0.946589	A	83	0.0534106	700	0.900901	71	0.0913771	6	0.00772201	0.218644
rs1108974	1	20121296	PLA2G2E	intron	0.998713	A	1341	0.864046	G	211	0.135954	581	0.748711	179	0.23067	16	0.0206186	0.510143
rs877064	1	20122097	PLA2G2E	intron	1	G	1196	0.769627	A	358	0.230373	469	0.603604	258	0.332046	50	0.0643501	0.357464
rs3767219	1	20122193	PLA2G2E	intron	0.998713	G	1375	0.885954	A	177	0.114046	611	0.787371	153	0.197165	12	0.0154639	1
rs818965	1	20123112	PLA2G2E	locus	1	A	1542	0.992278	G	12	0.00772201	765	0.984556	12	0.015444	0	0	1
rs2233688	1	20123317	PLA2G2E	locus	0.998713	A	1380	0.889175	G	172	0.110825	613	0.789948	154	0.198454	9	0.0115979	0.584015
rs12066827	1	20126604	PLA2G2E	unknown	1	G	1507	0.969755	A	47	0.0302445	730	0.939511	47	0.0604891	0	0	1
rs1076669	1	21446442	ECE1	coding-nonsynon	1	G	1452	0.934363	A	102	0.0656371	679	0.873874	94	0.120978	4	0.00514801	0.438581
rs6686007	1	24315494	IL22RA1	unknown	0.990991	A	841	0.546104	G	699	0.453896	240	0.311688	361	0.468831	169	0.219481	0.0888911
rs12092673	1	24317128	IL22RA1	unknown	1	G	1426	0.917632	A	128	0.0823681	656	0.844273	114	0.146718	7	0.00900901	1
rs3795300	1	24319801	IL22RA1	untranslated	0.992278	G	1197	0.776265	A	345	0.223735	434	0.562905	329	0.426719	8	0.0103761	1.75e-05
rs3795299	1	24320055	IL22RA1	coding-nonsynon	0.998713	G	915	0.589562	C	637	0.410438	268	0.345361	379	0.488402	129	0.166237	0.735926
rs12093987	1	24322215	IL22RA1	intron	0.998713	A	1066	0.686856	G	486	0.313144	367	0.472938	332	0.427835	77	0.0992268	0.386261
rs12071691	1	24322792	IL22RA1	intron	1	G	1505	0.968468	A	49	0.0315315	730	0.939511	45	0.0579151	2	0.002574	0.197235
rs7355101	1	24323672	IL22RA1	intron	0.998713	T	1247	0.803479	A	305	0.196521	505	0.650773	237	0.305412	34	0.0438144	0.721428
rs11249201	1	24324986	IL22RA1	intron	0.997426	A	1230	0.793548	G	320	0.206452	499	0.643871	232	0.299355	44	0.0567742	0.0264973
rs11578307	1	24325350	IL22RA1	intron	1	G	1039	0.668597	A	515	0.331403	350	0.45045	339	0.436293	88	0.113256	0.548945
rs11577442	1	24325665	IL22RA1	intron	1	A	884	0.568855	G	670	0.431145	249	0.320463	386	0.496782	142	0.182754	0.386361
rs16829207	1	24328772	IL22RA1	intron	1	A	1298	0.835264	C	256	0.164736	542	0.697555	214	0.275418	21	0.027027	1
rs4649187	1	24331066	IL22RA1	intron	1	T	1087	0.699485	A	467	0.300515	380	0.48906	327	0.420849	70	0.0900901	0.376562
rs4233051	1	24335991	IL22RA1	intron	0.997426	C	840	0.541935	A	710	0.458065	222	0.286452	396	0.510968	157	0.202581	0.916508
rs4486393	1	24336150	IL22RA1	intron	1	G	1221	0.785714	A	333	0.214286	479	0.616474	263	0.338481	35	0.045045	0.339166
rs2502450	1	24337292	IL22RA1	intron	0.998713	A	803	0.517397	T	749	0.482603	224	0.28866	355	0.457474	197	0.253866	0.338666
rs10751768	1	24338846	IL22RA1	intron	1	A	956	0.615187	G	598	0.384813	308	0.396396	340	0.43758	129	0.166023	0.089991
rs4648936	1	24341048	IL22RA1	intron	1	A	1086	0.698842	G	468	0.301158	381	0.490347	324	0.416988	72	0.0926641	0.513749
rs4292900	1	24342401	IL22RA1	locus	0.998713	G	1084	0.698454	A	468	0.301546	380	0.489691	324	0.417526	72	0.0927835	0.508449
rs12746876	1	24343511	IL22RA1	locus	1	C	1481	0.953024	G	73	0.0469755	706	0.908623	69	0.0888031	2	0.002574	0.423492
rs7514676	1	24343843	IL22RA1	locus	0.998713	G	1479	0.952964	A	73	0.0470361	705	0.908505	69	0.0889175	2	0.00257732	0.42442
rs3936073	1	24344741	IL22RA1	unknown	1	T	1306	0.840412	A	248	0.159588	553	0.711712	200	0.2574	24	0.030888	0.0471953
rs4330872	1	24348957	IL28RA	unknown	0.998713	A	1346	0.867268	G	206	0.132732	586	0.755155	174	0.224227	16	0.0206186	0.80212
rs11579657	1	24349473	IL28RA	unknown	0.998713	A	1229	0.791881	G	323	0.208119	495	0.637887	239	0.30799	42	0.0541237	0.0254975
rs7537150	1	24350973	IL28RA	unknown	1	A	1052	0.676963	G	502	0.323037	354	0.455598	344	0.442728	79	0.101673	0.806219
rs4649191	1	24351861	IL28RA	unknown	1	G	852	0.548263	A	702	0.451737	220	0.28314	412	0.530245	145	0.186615	0.665733
rs12028945	1	24354591	IL28RA	untranslated	0.998713	G	850	0.54768	A	702	0.45232	214	0.275773	422	0.543814	140	0.180412	0.132787
rs11249006	1	24355061	IL28RA	untranslated	1	G	1056	0.679537	A	498	0.320463	355	0.456885	346	0.445302	76	0.0978121	0.79822
rs7552086	1	24361037	IL28RA	intron	0.998713	A	1054	0.679124	G	498	0.320876	355	0.457474	344	0.443299	77	0.0992268	0.906609
rs12727936	1	24362390	IL28RA	intron	1	G	1420	0.913771	A	134	0.0862291	651	0.837838	118	0.151866	8	0.010296	1
rs10903038	1	24363645	IL28RA	intron	1	A	1071	0.689189	C	483	0.310811	367	0.472329	337	0.433719	73	0.0939511	0.712929
rs6698365	1	24370410	IL28RA	intron	0.998713	C	1521	0.980026	A	31	0.0199742	745	0.960052	31	0.0399485	0	0	1
rs3932667	1	24371283	IL28RA	intron	1	A	963	0.619691	G	591	0.380309	315	0.405405	333	0.428571	129	0.166023	0.049795
rs7520329	1	24371498	IL28RA	intron	0.996139	C	1058	0.683463	A	490	0.316537	365	0.471576	328	0.423773	81	0.104651	0.627837
rs3897440	1	24379448	IL28RA	intron	0.998713	A	906	0.583763	G	646	0.416237	277	0.356959	352	0.453608	147	0.189433	0.223878
rs12751091	1	24379800	IL28RA	intron	1	G	1524	0.980695	A	30	0.019305	748	0.962677	28	0.036036	1	0.001287	0.105237
rs10903046	1	24380442	IL28RA	intron	0.998713	A	1015	0.653995	G	537	0.346005	344	0.443299	327	0.421392	105	0.135309	0.0781922
rs7540214	1	24381334	IL28RA	intron	1	G	1340	0.862291	A	214	0.137709	574	0.738739	192	0.247104	11	0.014157	0.660834
rs10903047	1	24381661	IL28RA	intron	1	T	995	0.640283	A	559	0.359717	322	0.414414	351	0.451737	104	0.133848	0.139886
rs7532146	1	24383519	IL28RA	intron	0.998713	A	1432	0.92268	G	120	0.0773196	661	0.851804	110	0.141753	5	0.0064433	0.707521
rs4489498	1	24384642	IL28RA	intron	0.994852	A	1328	0.858991	G	218	0.141009	569	0.736093	190	0.245796	14	0.0181113	0.19818
rs11587500	1	24389467	IL28RA	unknown	1	G	816	0.525097	A	738	0.474903	216	0.277992	384	0.494208	177	0.227799	0.278572
rs7552167	1	24391230	IL28RA	unknown	1	G	1333	0.857786	A	221	0.142214	570	0.733591	193	0.248391	14	0.018018	0.217078
rs4075184	1	25763422	LDLRAP1	intron	0.998713	G	825	0.531572	A	727	0.468428	232	0.298969	361	0.465206	183	0.235825	0.285271
rs4418583	1	25765829	LDLRAP1	intron	1	A	1280	0.823681	G	274	0.176319	533	0.685972	214	0.275418	30	0.03861	0.0333967
rs3924235	1	25768113	LDLRAP1	locus	0.980695	G	805	0.528215	A	719	0.471785	227	0.2979	351	0.46063	184	0.24147	0.19808
rs3924234	1	25768186	LDLRAP1	locus	0.998713	G	786	0.506443	A	766	0.493557	213	0.274485	360	0.463918	203	0.261598	0.0412959
rs11247942	1	25769613	LDLRAP1	unknown	1	A	795	0.511583	G	759	0.488417	215	0.276705	365	0.469755	197	0.253539	0.212379
rs4659356	1	25772802	LDLRAP1	unknown	1	A	973	0.626126	G	581	0.373874	320	0.41184	333	0.428571	124	0.159588	0.220578
rs313153	1	28344030	PTAFR	unknown	1	A	1287	0.828185	G	267	0.171815	524	0.674389	239	0.307593	14	0.018018	0.0591803
rs12133478	1	28375864	PTAFR	locus	0.997426	G	1540	0.993548	C	10	0.00645161	765	0.987097	10	0.0129032	0	0	1
rs12139997	1	31609676	FABP3	untranslated	0.997426	A	1339	0.863871	G	211	0.136129	574	0.740645	191	0.246452	10	0.0129032	1
rs3766294	1	31609761	FABP3	untranslated	1	G	1516	0.975547	C	38	0.024453	739	0.951094	38	0.048906	0	0	1
rs11436	1	31609907	FABP3	untranslated	0.994852	G	998	0.645537	A	548	0.354463	320	0.413972	358	0.463131	95	0.122898	0.639136
rs17495262	1	31610219	FABP3	locus; untranslated	1	G	1348	0.867439	A	206	0.132561	580	0.746461	188	0.241956	9	0.011583	0.819018
rs7532845	1	31614206	FABP3	intron	1	A	1516	0.975547	G	38	0.024453	739	0.951094	38	0.048906	0	0	1
rs951545	1	31617252	FABP3	intron	1	G	1354	0.8713	A	200	0.1287	585	0.752896	184	0.236808	8	0.010296	0.445555
rs6425744	1	31623244	FABP3	unknown	1	G	1246	0.801802	A	308	0.198198	509	0.655084	228	0.293436	40	0.0514801	0.193081
rs2228552	1	31938082	COL16A1	coding-nonsynon	0.998713	A	998	0.643041	C	554	0.356959	326	0.420103	346	0.445876	104	0.134021	0.287471
rs9500	1	33096723	S100PBP	untranslated	1	G	1115	0.717503	A	439	0.282497	405	0.521236	305	0.392535	67	0.0862291	1
rs1284367	1	33099083	FNDC5	unknown	1	C	1301	0.837194	G	253	0.162806	545	0.701416	211	0.271557	21	0.027027	0.851515
rs16835198	1	33099268	FNDC5	unknown	1	C	955	0.614543	A	599	0.385457	299	0.384813	357	0.459459	121	0.155727	0.659934
rs12129280	1	33104506	FNDC5	intron	1	A	1430	0.920206	G	124	0.0797941	657	0.84556	116	0.149292	4	0.00514801	0.665586
rs726344	1	33105691	FNDC5	intron	1	G	1368	0.880309	A	186	0.119691	603	0.776062	162	0.208494	12	0.015444	1
rs10753269	1	33111278	FNDC5	unknown	0.996139	T	928	0.599483	A	620	0.400517	301	0.388889	326	0.421189	147	0.189922	0.0576942
rs1298190	1	33112625	FNDC5	unknown	0.998713	A	1365	0.87951	G	187	0.12049	603	0.777062	159	0.204897	14	0.0180412	0.607539
rs1741969	1	35028712	GJA4	unknown	1	G	1033	0.664736	A	521	0.335264	337	0.433719	359	0.462033	81	0.104247	0.240576
rs1741968	1	35031779	GJA4	intron	1	A	1247	0.802445	T	307	0.197555	497	0.63964	253	0.325611	27	0.034749	0.175082
rs768000	1	36329454	ADPRHL2	coding-synon	0.998713	G	1547	0.996778	A	5	0.00322165	771	0.993557	5	0.0064433	0	0	1
rs2236387	1	36330206	ADPRHL2	coding-nonsynon	1	G	1545	0.994208	A	9	0.00579151	768	0.988417	9	0.011583	0	0	1
rs274750	1	36334543	COL8A2	untranslated	1	C	1539	0.990347	A	15	0.00965251	762	0.980695	15	0.019305	0	0	1
rs7550047	1	36339930	COL8A2	locus	1	A	1416	0.911197	G	138	0.0888031	646	0.831403	124	0.159588	7	0.00900901	0.271716
rs7553155	1	36340823	COL8A2	unknown	1	T	1360	0.875161	A	194	0.124839	604	0.777349	152	0.195624	21	0.027027	0.0185981
rs2182833	1	55273017	PCSK9	unknown	0.998713	A	1291	0.83183	G	261	0.16817	541	0.697165	209	0.26933	26	0.0335052	0.841816
rs17111495	1	55273294	PCSK9	unknown	0.998713	C	1207	0.777706	G	345	0.222294	471	0.606959	265	0.341495	40	0.0515464	1
rs2479406	1	55275260	PCSK9	unknown	1	A	1440	0.926641	C	114	0.0733591	667	0.85843	106	0.136422	4	0.00514801	1
rs2479408	1	55276776	PCSK9	locus	0.994852	G	1254	0.811125	C	292	0.188875	504	0.652005	246	0.318241	23	0.0297542	0.320968
rs2479409	1	55277238	PCSK9	locus	0.997426	A	1020	0.658065	G	530	0.341935	344	0.443871	332	0.428387	99	0.127742	0.284972
rs11583680	1	55278256	PCSK9	coding-nonsynon	1	G	1337	0.86036	A	217	0.13964	574	0.738739	189	0.243243	14	0.018018	1
rs6656066	1	55280544	PCSK9	intron	1	G	1550	0.997426	A	4	0.002574	773	0.994852	4	0.00514801	0	0	1
rs2495481	1	55280774	PCSK9	intron	1	T	1481	0.953024	A	73	0.0469755	705	0.907336	71	0.0913771	1	0.001287	0.561645
rs10888896	1	55281801	PCSK9	intron	1	G	1200	0.772201	C	354	0.227799	467	0.60103	266	0.342342	44	0.0566281	0.886011
rs4927193	1	55282460	PCSK9	intron	1	A	1311	0.843629	G	243	0.156371	554	0.712999	203	0.261261	20	0.02574	0.689931
rs499718	1	55285137	PCSK9	intron	1	G	1239	0.797297	A	315	0.202703	488	0.628057	263	0.338481	26	0.033462	0.260874
rs2495478	1	55285583	PCSK9	intron	1	G	1480	0.952381	A	74	0.047619	704	0.906049	72	0.0926641	1	0.001287	0.561645
rs529787	1	55286109	PCSK9	intron	0.997426	G	1278	0.824516	C	272	0.175484	527	0.68	224	0.289032	24	0.0309677	0.581342
rs2479412	1	55286661	PCSK9	intron	1	C	1486	0.956242	G	68	0.043758	710	0.913771	66	0.0849421	1	0.001287	0.49366
rs12074122	1	55288206	PCSK9	intron	1	A	1550	0.997426	G	4	0.002574	773	0.994852	4	0.00514801	0	0	1
rs11206514	1	55288592	PCSK9	intron	1	A	965	0.620978	C	589	0.379022	294	0.378378	377	0.485199	106	0.136422	0.30327
rs572512	1	55289932	PCSK9	intron	0.996139	G	1044	0.674419	A	504	0.325581	348	0.449612	348	0.449612	78	0.100775	0.153785
rs7552841	1	55291340	PCSK9	intron	0.998713	G	955	0.615335	A	597	0.384665	302	0.389175	351	0.45232	123	0.158505	0.220978
rs557435	1	55293452	PCSK9	intron	1	G	1273	0.819176	A	281	0.180824	530	0.682111	213	0.274131	34	0.043758	0.484652
rs533375	1	55295949	PCSK9	intron	1	G	1303	0.838481	A	251	0.161519	555	0.714286	193	0.248391	29	0.037323	0.672233
rs584626	1	55296572	PCSK9	intron	1	A	1303	0.838481	G	251	0.161519	555	0.714286	193	0.248391	29	0.037323	0.686831
rs568052	1	55297430	PCSK9	intron	1	A	1091	0.702059	G	463	0.297941	392	0.504505	307	0.395109	78	0.100386	0.89581
rs11206516	1	55297559	PCSK9	intron	1	A	1543	0.992921	G	11	0.00707851	766	0.985843	11	0.014157	0	0	1
rs10465832	1	55301395	PCSK9	intron	1	G	1421	0.914414	C	133	0.0855856	647	0.83269	127	0.163449	3	0.003861	0.151588
rs505151	1	55301775	PCSK9	coding-nonsynon	1	A	1475	0.949163	G	79	0.0508366	699	0.899614	77	0.0990991	1	0.001287	0.605029
rs560784	1	55303215	PCSK9; USP24	locus	0.97426	C	1506	0.994716	A	8	0.00528402	753	0.994716	0	0	4	0.00528402	0.00141844
rs728474	1	55303419	PCSK9; USP24	locus	1	G	1552	0.998713	C	2	0.001287	775	0.997426	2	0.002574	0	0	1
rs9804032	1	55304223	USP24	locus	0.998713	G	1542	0.993557	A	10	0.0064433	766	0.987113	10	0.0128866	0	0	1
rs13312	1	55305330	USP24	untranslated	0.998713	C	1258	0.810567	G	294	0.189433	516	0.664948	226	0.291237	34	0.0438144	0.208279
rs1324214	1	94769876	F3	intron	1	G	1185	0.762548	A	369	0.237452	448	0.576577	289	0.371943	40	0.0514801	0.778822
rs610277	1	94771147	F3	intron	1	A	1489	0.958172	G	65	0.0418275	713	0.917632	63	0.0810811	1	0.001287	0.49366
rs3917643	1	94774455	F3	intron	1	A	1474	0.94852	G	80	0.0514801	699	0.899614	76	0.0978121	2	0.002574	0.366431
rs1144300	1	94774799	F3	intron	1	G	868	0.558559	A	686	0.441441	230	0.29601	408	0.525097	139	0.178893	0.279372
rs762485	1	94776672	F3	intron	1	A	877	0.56435	C	677	0.43565	238	0.306306	401	0.516088	138	0.177606	0.391461
rs762484	1	94776998	F3	intron	0.998713	A	1164	0.75	G	388	0.25	430	0.554124	304	0.391753	42	0.0541237	0.592441
rs3917606	1	94777226	F3	intron	1	A	1552	0.998713	G	2	0.001287	775	0.997426	2	0.002574	0	0	1
rs696619	1	94777808	F3	intron	1	G	901	0.579794	A	653	0.420206	258	0.332046	385	0.495495	134	0.172458	0.743226
rs3748017	1	94778746	F3	intron	1	A	1552	0.998713	G	2	0.001287	775	0.997426	2	0.002574	0	0	1
rs958587	1	94781733	F3	locus	1	G	854	0.54955	A	700	0.45045	222	0.285714	410	0.527671	145	0.186615	0.19888
rs1409419	1	100895417	VCAM1		0.944659	T	738	0.502725	C	730	0.497275	179	0.243869	380	0.517711	175	0.23842	0.913209
rs1041163	1	100895846	VCAM1		0.949807	T	1264	0.856369	C	212	0.143631	537	0.727642	190	0.257453	11	0.0149051	0.852815
rs3170794	1	100896605	VCAM1		0.942085	T	1446	0.987705	C	18	0.0122951	714	0.97541	18	0.0245902	0	0	1
rs3176860	1	100899240	VCAM1	intron	0.952381	A	895	0.60473	G	585	0.39527	259	0.35	377	0.509459	104	0.140541	0.373863
rs3176861	1	100899342	VCAM1	intron	0.94852	C	1117	0.757802	T	357	0.242198	429	0.58209	259	0.351425	49	0.0664858	0.360164
rs3176862	1	100899993	VCAM1	intron	0.956242	C	1467	0.987214	G	19	0.012786	724	0.974428	19	0.025572	0	0	1
rs3176867	1	100906226	VCAM1	intron	0.96139	C	1140	0.763052	T	354	0.236948	425	0.568942	290	0.38822	32	0.042838	0.30277
rs3176869	1	100908454	VCAM1	intron	0.920206	A	1203	0.841259	T	227	0.158741	505	0.706294	193	0.26993	17	0.0237762	0.363664
rs3181088	1	100910729	VCAM1	intron	0.958816	C	1185	0.795302	T	305	0.204698	466	0.625503	253	0.339597	26	0.0348993	0.868013
rs3176874	1	100911907	VCAM1	intron	0.949807	A	1290	0.873984	G	186	0.126016	561	0.760163	168	0.227642	9	0.0121951	0.136042
rs3176876	1	100912629	VCAM1	intron	0.949807	A	1016	0.688347	G	460	0.311653	344	0.466125	328	0.444444	66	0.0894309	0.0388961
rs3917016	1	100913168	VCAM1	intron	0.912484	T	1252	0.882934	A	166	0.117066	552	0.778561	148	0.208745	9	0.0126939	1
rs3176878	1	100915719	VCAM1	synonymous	0.944659	C	1242	0.846049	T	226	0.153951	524	0.713896	194	0.264305	16	0.0217984	1
rs3176879	1	100915848	VCAM1	synonymous	0.963964	A	1452	0.969292	G	46	0.0307076	703	0.938585	46	0.0614152	0	0	1
rs3181092	1	100916665	VCAM1		0.954955	G	998	0.672507	A	486	0.327493	327	0.440701	344	0.463612	71	0.0956873	0.0523948
rs3766921	1	153201877	SHC1	locus; untranslated	0.997426	C	1491	0.961935	G	59	0.0380645	716	0.923871	59	0.076129	0	0	1
rs4845401	1	153208217	SHC1	intron	1	G	944	0.607465	C	610	0.392535	295	0.379665	354	0.455598	128	0.164736	0.658934
rs16836580	1	153211671	SHC1	intron	0.998713	G	1490	0.960052	A	62	0.0399485	714	0.920103	62	0.0798969	0	0	1
rs12087657	1	153214951	CKS1B	locus; intron	1	C	996	0.640927	A	558	0.359073	312	0.401544	372	0.478764	93	0.119691	0.731927
rs3093075	1	156492986	CRP		0.949807	C	1369	0.927507	A	107	0.0724932	635	0.860434	99	0.134146	4	0.00542005	0.264924
rs2808630	1	156493941	CRP		0.956242	A	1110	0.746972	G	376	0.253028	414	0.557201	282	0.379542	47	0.0632571	0.158684
rs1417938	1	156497259	CRP	intron	0.947233	A	1009	0.685462	T	463	0.314538	356	0.483696	297	0.403533	83	0.112772	0.309469
rs4339888	1	159273950	F11R; USF1	intron	0.997426	C	1113	0.718065	G	437	0.281935	398	0.513548	317	0.409032	60	0.0774194	1
rs3737787	1	159276147	USF1	locus; untranslated	1	G	1129	0.726512	A	425	0.273488	413	0.531532	303	0.389961	61	0.0785071	0.431657
rs2516840	1	159277941	USF1	intron	1	G	1081	0.695624	A	473	0.304376	373	0.480051	335	0.431145	69	0.0888031	0.307769
rs2774276	1	159278340	USF1	intron	1	G	1179	0.758687	C	375	0.241313	452	0.581725	275	0.353925	50	0.0643501	0.569543
rs2516839	1	159279745	USF1	untranslated	0.998713	A	970	0.625	G	582	0.375	310	0.399485	350	0.451031	116	0.149485	0.825417
rs2516838	1	159280994	USF1	intron	0.997426	G	1007	0.649677	C	543	0.350323	337	0.434839	333	0.429677	105	0.135484	0.566743
rs1556259	1	159281273	USF1	intron	0.998713	A	1345	0.866624	G	207	0.133376	590	0.760309	165	0.212629	21	0.0270619	0.638136
rs6136_y	1	166295609	SELP	nonsynonymous	1	A	1353	0.870656	C	201	0.129344	598	0.769627	157	0.202059	22	0.028314	0.0711929
rs6133_y	1	166297004	SELP	nonsynonymous	0.998713	C	1359	0.875644	A	193	0.124356	591	0.761598	177	0.228093	8	0.0103093	0.627832
rs6131_y	1	166312543	SELP	nonsynonymous	1	G	1250	0.804376	A	304	0.195624	511	0.657658	228	0.293436	38	0.048906	0.350765
rs5357	1	166424371	SELE	UTR	0.555985	T	790	0.914352	C	74	0.0856481	361	0.835648	68	0.157407	3	0.00694444	0.713634
rs3917436	1	166426277	SELE	UTR	0.927928	T	1074	0.744799	C	368	0.255201	395	0.54785	284	0.393897	42	0.0582524	0.0869913
rs3917434	1	166426353	SELE	UTR	0.951094	A	983	0.665088	G	495	0.334912	314	0.424899	355	0.480379	70	0.0947226	0.0642936
rs5356	1	166426576	SELE	synonymous	0.965251	T	1352	0.901333	C	148	0.0986667	610	0.813333	132	0.176	8	0.0106667	0.547269
rs5368	1	166428604	SELE	nonsynonymous	0.951094	C	1326	0.897158	T	152	0.102842	597	0.807848	132	0.17862	10	0.0135318	0.759852
rs1076638	1	166429249	SELE	intron	0.939511	A	1260	0.863014	G	200	0.136986	545	0.746575	170	0.232877	15	0.0205479	1
rs1534904	1	166430483	SELE	intron	0.94852	C	986	0.668928	A	488	0.331072	315	0.427408	356	0.483039	66	0.0895522	0.050095
rs5361	1	166432718	SELE	nonsynonymous	0.962677	A	1339	0.895053	C	157	0.104947	601	0.803476	137	0.183155	10	0.013369	0.641036
rs932307	1	166434363	SELE	intron	0.952381	C	1117	0.75473	T	363	0.24527	417	0.563514	283	0.382432	40	0.0540541	0.39796
rs5353	1	166434632	SELE	UTR	0.926641	A	1069	0.742361	G	371	0.257639	393	0.545833	283	0.393056	44	0.0611111	0.121788
rs6027	1	167750185	F5	coding-nonsynon	1	A	1480	0.952381	G	74	0.047619	704	0.906049	72	0.0926641	1	0.001287	0.470434
rs9332608	1	167776742	F5	coding-nonsynon	1	G	1487	0.956885	A	67	0.0431145	710	0.913771	67	0.0862291	0	0	1
rs1046712	1	167777099	F5	coding-nonsynon	1	C	1276	0.821107	A	278	0.178893	528	0.679537	220	0.28314	29	0.037323	0.849315
rs6032	1	167778179	F5	coding-nonsynon	0.993565	A	1111	0.71956	G	433	0.28044	398	0.515544	315	0.408031	59	0.0764249	0.449955
rs4524	1	167778379	F5	coding-nonsynon	0.998713	A	1116	0.719072	G	436	0.280928	400	0.515464	316	0.407216	60	0.0773196	0.442556
rs6020	1	167785736	F5	coding-nonsynon	1	G	1542	0.992278	A	12	0.00772201	765	0.984556	12	0.015444	0	0	1
rs6033	1	167788477	F5	coding-nonsynon	1	A	1461	0.940154	G	93	0.0598456	685	0.881596	91	0.117117	1	0.001287	1
rs6019	1	167808137	F5	coding-nonsynon	0.998713	C	1472	0.948454	G	80	0.0515464	697	0.898196	78	0.100515	1	0.00128866	0.56271
rs6136_x	1	167830575	SELP	coding-nonsynon	0.981982	A	1329	0.870904	C	197	0.129096	589	0.771953	151	0.197903	23	0.0301442	0.0220978
rs6133_x	1	167831970	SELP	coding-nonsynon	0.979408	G	1331	0.874507	T	191	0.125493	578	0.759527	175	0.229961	8	0.0105125	0.627125
rs6131_x	1	167847509	SELP	coding-nonsynon	0.975547	G	1220	0.804749	A	296	0.195251	498	0.656992	224	0.295515	36	0.0474934	0.434957
rs6125	1	167848941	SELP	coding-nonsynon	1	G	1445	0.929858	A	109	0.0701416	675	0.868726	95	0.122265	7	0.00900901	0.438581
rs11811788	1	171417350	TNFSF4	unknown	1	G	1188	0.764479	C	366	0.235521	463	0.595882	262	0.337194	52	0.0669241	0.383062
rs10127728	1	171417779	TNFSF4	unknown	0.998713	C	1380	0.889175	A	172	0.110825	620	0.798969	140	0.180412	16	0.0206186	0.0171983
rs7514229	1	171420927	TNFSF4	untranslated	1	C	1091	0.702059	A	463	0.297941	386	0.496782	319	0.410553	72	0.0926641	0.615438
rs3861950	1	171422915	TNFSF4	intron	0.996139	A	1086	0.70155	G	462	0.29845	384	0.496124	318	0.410853	72	0.0930233	0.537246
rs10912557	1	171423028	TNFSF4	intron	1	A	1499	0.964607	G	55	0.0353925	722	0.929215	55	0.0707851	0	0	1
rs10489270	1	171424387	TNFSF4	intron	1	G	1331	0.856499	A	223	0.143501	571	0.734878	189	0.243243	17	0.021879	0.652343
rs6661173	1	171426906	TNFSF4	intron	1	G	1445	0.929858	A	109	0.0701416	677	0.8713	91	0.117117	9	0.011583	0.426868
rs10912560	1	171431080	TNFSF4	intron	0.998713	A	1196	0.770619	G	356	0.229381	464	0.597938	268	0.345361	44	0.056701	0.654735
rs10798265	1	171432082	TNFSF4	intron	1	G	1497	0.96332	A	57	0.0366795	720	0.926641	57	0.0733591	0	0	1
rs1234313	1	171432870	TNFSF4	intron	0.997426	G	1032	0.665806	A	518	0.334194	350	0.451613	332	0.428387	93	0.12	0.90281
rs11811856	1	171438296	TNFSF4	intron	0.994852	C	1140	0.737387	G	406	0.262613	423	0.547219	294	0.380336	56	0.072445	1
rs7529929	1	171438807	TNFSF4	intron	1	A	1337	0.86036	C	217	0.13964	560	0.720721	217	0.279279	0	0	0.000333777
rs3850641	1	171442455	TNFSF4	intron	1	A	1317	0.84749	G	237	0.15251	554	0.712999	209	0.268983	14	0.018018	0.539046
rs1234314	1	171444015	TNFSF4	locus	0.998713	C	880	0.56701	G	672	0.43299	253	0.326031	374	0.481959	149	0.19201	0.670133
rs1234315	1	171445086	TNFSF4	locus	0.998713	G	799	0.51482	A	753	0.48518	212	0.273196	375	0.483247	189	0.243557	0.755424
rs3861953	1	171447011	TNFSF4	unknown	1	G	1436	0.924067	A	118	0.0759331	663	0.853282	110	0.14157	4	0.00514801	1
rs6691053	1	172135578	SERPINC1	unknown	0.998713	G	1232	0.793814	A	320	0.206186	491	0.632732	250	0.322165	35	0.0451031	0.139986
rs16846561	1	172135734	SERPINC1	unknown	1	C	1402	0.902188	G	152	0.0978121	633	0.814672	136	0.175032	8	0.010296	0.321911
rs2146372	1	172136192	SERPINC1	unknown	1	G	1408	0.906049	C	146	0.0939511	639	0.822394	130	0.16731	8	0.010296	0.307504
rs9425436	1	172136987	SERPINC1	unknown	1	G	1381	0.888674	A	173	0.111326	615	0.791506	151	0.194337	11	0.014157	0.785763
rs2227617	1	172140682	SERPINC1	intron	1	G	1548	0.996139	A	6	0.003861	771	0.992278	6	0.00772201	0	0	1
rs2227612	1	172142024	SERPINC1	intron	1	A	1384	0.890605	C	170	0.109395	618	0.795367	148	0.190476	11	0.014157	0.592007
rs2227611	1	172142090	SERPINC1	intron	0.998713	A	1549	0.998067	G	3	0.00193299	773	0.996134	3	0.00386598	0	0	1
rs2227607	1	172147375	SERPINC1	intron	1	C	1385	0.891248	A	169	0.108752	616	0.792793	153	0.196911	8	0.010296	0.445155
rs941989	1	172148494	SERPINC1	intron	1	G	1060	0.682111	A	494	0.317889	365	0.469755	330	0.42471	82	0.105534	0.269973
rs800292	1	194908856	CFH	coding-nonsynon	0.998713	G	1218	0.784794	A	334	0.215206	479	0.617268	260	0.335052	37	0.0476804	0.366363
rs1061170	1	194925860	CFH	coding-nonsynon	0.998713	A	962	0.619845	G	590	0.380155	300	0.386598	362	0.466495	114	0.146907	0.371163
rs1065489	1	194976397	CFH	coding-nonsynon	1	C	1274	0.81982	A	280	0.18018	515	0.662806	244	0.314028	18	0.023166	0.130387
rs1412639	1	195270216	F13B	unknown	1	A	1415	0.910553	G	139	0.0894466	641	0.824968	133	0.171171	3	0.003861	0.71043
rs6702252	1	195271835	F13B	unknown	1	G	891	0.573359	A	663	0.426641	256	0.329472	379	0.487773	142	0.182754	0.39916
rs13375369	1	195273852	F13B	unknown	1	G	1552	0.998713	A	2	0.001287	775	0.997426	2	0.002574	0	0	1
rs698859	1	195274988	F13B	untranslated	1	G	809	0.520592	A	745	0.479408	205	0.263835	399	0.513514	173	0.222651	0.59534
rs10754210	1	195278734	F13B	intron	0.998713	G	1104	0.71134	A	448	0.28866	391	0.503866	322	0.414948	63	0.0811856	0.445255
rs1412634	1	195289779	F13B	intron	1	G	1415	0.910553	A	139	0.0894466	641	0.824968	133	0.171171	3	0.003861	0.71043
rs2298883	1	195295257	F13B	intron	1	A	1333	0.857786	G	221	0.142214	575	0.740026	183	0.235521	19	0.024453	0.107789
rs1627765	1	195299666	F13B	intron	1	A	1415	0.910553	G	139	0.0894466	641	0.824968	133	0.171171	3	0.003861	0.71043
rs2298882	1	195301449	F13B	intron	0.998713	A	882	0.568299	C	670	0.431701	249	0.320876	384	0.494845	143	0.184278	0.392561
rs1412631	1	195303860	F13B	locus	1	G	1415	0.910553	A	139	0.0894466	641	0.824968	133	0.171171	3	0.003861	0.71043
rs3024498	1	203329924	IL10	UTR	0.943372	A	1064	0.725784	G	402	0.274216	384	0.523874	296	0.40382	53	0.0723056	0.487651
rs3024493	1	203332363	IL10	intron	0.953668	G	1291	0.87112	T	191	0.12888	561	0.757085	169	0.22807	11	0.0148448	0.828617
rs3024492	1	203332507	IL10	intron	0.960103	A	1069	0.716488	T	423	0.283512	379	0.508043	311	0.41689	56	0.075067	0.273573
rs2222202	1	203333776	IL10	intron	0.936937	C	776	0.532967	T	680	0.467033	205	0.281593	366	0.502747	157	0.215659	0.50315
rs1800872	1	203334802	IL10		0.952381	C	1110	0.75	A	370	0.25	409	0.552703	292	0.394595	39	0.0527027	0.481652
rs943580	1	227143779	AGT	intron	0.94852	A	833	0.565129	G	641	0.434871	238	0.322931	357	0.484396	142	0.192673	0.319668
rs7079	1	227145066	AGT	UTR	0.992278	C	1058	0.686122	A	484	0.313878	363	0.470817	332	0.43061	76	0.0985733	1
rs2493132	1	227150292	AGT	intron	0.929215	A	982	0.680055	G	462	0.319945	323	0.447368	336	0.465374	63	0.0872576	0.620738
rs699	1	227152529	AGT	nonsynonymous	0.97426	T	827	0.546235	C	687	0.453765	227	0.299868	373	0.492734	157	0.207398	0.587441
rs2493134	1	227156094	AGT	UTR	0.981982	A	830	0.543906	G	696	0.456094	226	0.296199	378	0.495413	159	0.208388	0.527947
rs5051	1	227156607	AGT		0.976834	G	837	0.551383	A	681	0.448617	225	0.296443	387	0.509881	147	0.193676	0.918208
rs5050	1	227156621	AGT		0.960103	A	1204	0.806971	C	288	0.193029	479	0.642091	246	0.329759	21	0.0281501	1
rs5049	1	227156818	AGT	flanking	0.993565	G	1364	0.88342	A	180	0.11658	605	0.783679	154	0.199482	13	0.0168394	0.306669
rs5046	1	227157133	AGT	flanking	0.952381	C	1314	0.887838	T	166	0.112162	586	0.791892	142	0.191892	12	0.0162162	0.409459
rs1805087	1	235115123	MTR	coding-nonsynon	1	A	1226	0.788932	G	328	0.211068	485	0.624196	256	0.329472	36	0.046332	0.871013
rs4371387	2	21074638	APOB	unknown	0.996139	G	1230	0.794574	A	318	0.205426	472	0.609819	286	0.369509	16	0.0206718	0.00709929
rs952275	2	21074904	APOB	unknown	0.998713	C	779	0.501933	A	773	0.498067	193	0.248711	393	0.506443	190	0.244845	0.40106
rs1042034	2	21078786	APOB	coding-nonsynon	0.996139	A	1242	0.802326	G	306	0.197674	495	0.639535	252	0.325581	27	0.0348837	0.510849
rs1042031	2	21079258	APOB	coding-nonsynon	1	G	1256	0.808237	A	298	0.191763	499	0.642214	258	0.332046	20	0.02574	0.227577
rs2678379	2	21080065	APOB	intron	0.997426	G	1244	0.802581	A	306	0.197419	498	0.642581	248	0.32	29	0.0374194	0.736826
rs1801701	2	21082332	APOB	coding-nonsynon	1	G	1426	0.917632	A	128	0.0823681	653	0.840412	120	0.15444	4	0.00514801	0.49725
rs673548	2	21091049	APOB	intron	1	G	1247	0.802445	A	307	0.197555	497	0.63964	253	0.325611	27	0.034749	0.422558
rs11126598	2	21093869	APOB	intron	1	G	1118	0.719434	A	436	0.280566	398	0.512227	322	0.414414	57	0.0733591	1
rs12713956	2	21095010	APOB	intron	0.997426	A	1383	0.892258	G	167	0.107742	616	0.794839	151	0.194839	8	0.0103226	0.758595
rs10199768	2	21097505	APOB	intron	0.998713	C	869	0.559923	A	683	0.440077	248	0.319588	373	0.48067	155	0.199742	0.748325
rs11676704	2	21097863	APOB	intron	0.998713	A	1302	0.838918	C	250	0.161082	543	0.699742	216	0.278351	17	0.0219072	0.69663
rs3791981	2	21098872	APOB	intron	0.997426	A	1398	0.901935	G	152	0.0980645	630	0.812903	138	0.178065	7	0.00903226	0.515737
rs1801700	2	21099318	APOB	coding-synon	1	G	1477	0.95045	A	77	0.0495495	701	0.902188	75	0.0965251	1	0.001287	1
rs570877	2	21104545	APOB	intron	0.998713	C	1400	0.902062	A	152	0.0979381	634	0.81701	132	0.170103	10	0.0128866	0.183074
rs520354	2	21113117	APOB	intron	0.996139	A	836	0.540052	G	712	0.459948	232	0.299742	372	0.48062	170	0.219638	0.290771
rs1800478	2	21113641	APOB	intron	1	G	1539	0.990347	A	15	0.00965251	762	0.980695	15	0.019305	0	0	1
rs531819	2	21117144	APOB	intron	1	C	1312	0.844273	A	242	0.155727	554	0.712999	204	0.262548	19	0.024453	0.829017
rs1367117	2	21117405	APOB	coding-nonsynon	0.997426	G	1063	0.685806	A	487	0.314194	366	0.472258	331	0.427097	78	0.100645	0.622538
rs12720841	2	21118239	APOB	intron	1	A	1550	0.997426	G	4	0.002574	773	0.994852	4	0.00514801	0	0	1
rs512535	2	21121287	APOB	locus	0.998713	G	819	0.527706	A	733	0.472294	224	0.28866	371	0.478093	181	0.233247	0.339166
rs585967	2	21124059	APOB	unknown	1	C	1310	0.842986	A	244	0.157014	553	0.711712	204	0.262548	20	0.02574	0.830717
rs17398765	2	21124256	APOB	unknown	1	A	1438	0.925354	G	116	0.0746461	667	0.85843	104	0.133848	6	0.00772201	0.407036
rs1713223	2	21124775	APOB	unknown	0.998713	A	784	0.505155	C	768	0.494845	201	0.259021	382	0.492268	193	0.248711	0.526247
rs5556	2	40316617	SLC8A1	intron	0.993565	G	1537	0.995466	A	7	0.00453368	765	0.990933	7	0.00906736	0	0	1
rs17698193	2	70801153	ADD2	UTR	0.940798	A	1193	0.816005	G	269	0.183995	487	0.666211	219	0.29959	25	0.0341997	0.856114
rs740387	2	70807554	ADD2	intron	0.947233	T	1317	0.894701	G	155	0.105299	590	0.80163	137	0.186141	9	0.0122283	0.161284
rs4984	2	70812058	ADD2	synonymous	0.92278	G	1278	0.891213	A	156	0.108787	571	0.796374	136	0.189679	10	0.013947	0.0963904
rs2270042	2	70826700	ADD2	intron	0.943372	T	1093	0.745566	C	373	0.254434	404	0.55116	285	0.388813	44	0.0600273	0.554545
rs2072246	2	70831836	ADD2	intron	0.933076	C	1096	0.755862	T	354	0.244138	411	0.566897	274	0.377931	40	0.0551724	0.555044
rs3755375	2	70832318	ADD2	intron	0.881596	C	1021	0.745255	T	349	0.254745	376	0.548905	269	0.392701	40	0.0583942	0.370863
rs4852700	2	70833194	ADD2	intron	0.94852	T	1157	0.784939	C	317	0.215061	449	0.609227	259	0.351425	29	0.0393487	0.430157
ADD2_cv2805328	2	70845540	ADD2		0.921493	C	1427	0.996508	T	5	0.00349162	711	0.993017	5	0.00698324	0	0	1
rs2110981	2	70846396	ADD2	UTR	0.970399	C	1050	0.696286	G	458	0.303714	364	0.482759	322	0.427056	68	0.0901857	0.372063
rs1541582	2	70846882	ADD2	UTR	0.907336	A	1064	0.75461	T	346	0.24539	400	0.567376	264	0.374468	41	0.058156	0.236276
rs3771452	2	70848516	ADD2	UTR	0.895753	C	917	0.658764	T	475	0.341236	301	0.432471	315	0.452586	80	0.114943	0.90111
rs2024458	2	70849134	ADD2	UTR	0.93565	A	1082	0.744154	G	372	0.255846	399	0.548831	284	0.390646	44	0.0605227	0.390661
rs11681642	2	71074741	ATP6V1B1	nonsynonymous	0.906049	T	789	0.560369	C	619	0.439631	229	0.325284	331	0.47017	144	0.204545	0.0578942
ATP6B1_cv2673606	2	71075009	ATP6V1B1		0.929215	G	1394	0.965374	C	50	0.034626	675	0.934903	44	0.0609418	3	0.00415512	0.406806
rs4852732	2	71075405	ATP6V1B1	intron	0.984556	T	1043	0.681699	C	487	0.318301	359	0.469281	325	0.424837	81	0.105882	0.0812919
rs3771385	2	71080536	ATP6V1B1	intron	0.873874	A	724	0.533137	G	634	0.466863	194	0.285714	336	0.494845	149	0.21944	0.647735
ATP6B1_cv2673622	2	71080935	ATP6V1B1		0.902188	C	1160	0.827389	T	242	0.172611	473	0.67475	214	0.305278	14	0.0199715	0.158623
rs2266917	2	71081360	ATP6V1B1	intron	0.976834	T	1141	0.751647	C	377	0.248353	424	0.55863	293	0.386034	42	0.055336	0.675632
rs2215827	2	71081772	ATP6V1B1	intron	0.940798	C	1421	0.971956	A	41	0.0280438	690	0.943912	41	0.0560876	0	0	1
rs1024764	2	71084640	ATP6V1B1	intron	0.921493	C	1276	0.891061	T	156	0.108939	571	0.797486	134	0.187151	11	0.0153631	1
rs2239484	2	71085063	ATP6V1B1	intron	0.984556	A	1357	0.886928	G	173	0.113072	603	0.788235	151	0.197386	11	0.0143791	0.787081
rs1024765	2	71085496	ATP6V1B1	intron	0.925354	C	1281	0.890821	A	157	0.109179	574	0.798331	133	0.184979	12	0.0166898	0.561417
rs2239487	2	71085733	ATP6V1B1	intron	0.938224	C	1317	0.903292	T	141	0.0967078	596	0.817558	125	0.171468	8	0.0109739	1
rs1006049	2	71088315	ATP6V1B1	intron	0.916345	C	805	0.565309	T	619	0.434691	246	0.345506	313	0.439607	153	0.214888	0.142086
rs967063	2	71097046	ATP6V1B1	intron	0.984556	A	833	0.544444	C	697	0.455556	243	0.317647	347	0.453595	175	0.228758	0.744626
rs759218	2	71101012	ATP6V1B1	intron	0.94852	T	799	0.542062	C	675	0.457938	234	0.317503	331	0.449118	172	0.233379	0.380162
rs2072460	2	71101132	ATP6V1B1	intron	0.947233	C	761	0.516984	G	711	0.483016	215	0.29212	331	0.449728	190	0.258152	0.326967
rs2072461	2	71101380	ATP6V1B1	intron	0.875161	G	770	0.566176	A	590	0.433824	248	0.364706	274	0.402941	158	0.232353	0.00419958
rs2072463	2	71102200	ATP6V1B1	intron	0.924067	G	821	0.571727	A	615	0.428273	255	0.355153	311	0.433148	152	0.211699	0.0946905
rs2270263	2	71103432	ATP6V1B1	intron	0.971686	C	908	0.601325	T	602	0.398675	291	0.38543	326	0.431788	138	0.182781	0.269473
rs2017116	2	73628758	ALMS1	nonsynonymous	0.93565	G	1221	0.839752	C	233	0.160248	519	0.713893	183	0.251719	25	0.0343879	1
rs2056486	2	73629223	ALMS1	nonsynonymous	0.957529	G	1164	0.782258	T	324	0.217742	463	0.622312	238	0.319892	43	0.0577957	0.119288
rs11685372	2	73661116	ALMS1	intron	0.921493	T	1223	0.85405	C	209	0.14595	529	0.738827	165	0.230447	22	0.0307263	0.652235
rs13008860	2	73685674	ALMS1	intron	0.952381	G	868	0.586486	A	612	0.413514	266	0.359459	336	0.454054	138	0.186486	0.825517
rs1052161	2	73740193	ALMS1	nonsynonymous	0.949807	A	946	0.640921	G	530	0.359079	306	0.414634	334	0.452575	98	0.132791	0.478852
rs1052162	2	73741027	ALMS1	synonymous	0.868726	C	1067	0.79037	T	283	0.20963	431	0.638519	205	0.303704	39	0.0577778	0.130287
rs919629	2	73969650	STAMBP		0.929215	T	1419	0.982687	C	25	0.017313	697	0.965374	25	0.034626	0	0	1
rs11904306	2	73987924	STAMBP	intron	0.945946	C	1388	0.944218	T	82	0.0557823	658	0.895238	72	0.0979592	5	0.00680272	0.520159
rs11888468	2	73998205	STAMBP	intron	0.918919	T	1356	0.94958	G	72	0.0504202	647	0.906162	62	0.0868347	5	0.0070028	0.112106
rs1318987	2	73998342	STAMBP	intron	0.862291	C	1098	0.819403	A	242	0.180597	473	0.70597	152	0.226866	45	0.0671642	0.0001
rs13019449	2	74169540	MGC22014		0.994852	C	1195	0.772962	G	351	0.227038	458	0.592497	279	0.360931	36	0.0465718	0.545745
rs7601526	2	74190136	MGC22014	intron	0.985843	A	1076	0.70235	G	456	0.29765	370	0.483029	336	0.438642	60	0.078329	0.252775
rs10164943	2	74217711	MGC22014	intron	0.985843	G	1073	0.700392	A	459	0.299608	368	0.480418	337	0.439948	61	0.0796345	0.256074
rs13027288	2	74222720	MGC22014	intron	0.996139	C	1080	0.697674	T	468	0.302326	366	0.472868	348	0.449612	60	0.0775194	0.206679
rs828869	2	74235155	MGC22014	intron	0.89704	A	849	0.609039	G	545	0.390961	264	0.378766	321	0.460545	112	0.160689	0.641336
rs828843	2	74266542	MGC10955		0.981982	G	1154	0.756225	A	372	0.243775	435	0.570118	284	0.372215	44	0.0576671	0.575942
rs860455	2	74278114	MGC10955	UTR	0.975547	G	761	0.501979	T	755	0.498021	193	0.254617	375	0.494723	190	0.25066	1
rs702465	2	74280806	MGC10955	UTR	0.956242	A	744	0.500673	T	742	0.499327	194	0.261104	356	0.479139	193	0.259758	0.746025
rs702466	2	74281605	MGC10955	intron	0.921493	C	860	0.600559	G	572	0.399441	275	0.384078	310	0.432961	131	0.182961	0.169483
rs828891	2	74301603	MOBK1B	intron	0.902188	T	732	0.522111	G	670	0.477889	200	0.285307	332	0.473609	169	0.241084	0.434157
rs17009792	2	74342831	SLC4A5	coding-nonsynon	0.997426	G	1525	0.983871	A	25	0.016129	751	0.969032	23	0.0296774	1	0.00129032	1
rs828853	2	74354086	SLC4A5		0.921493	T	790	0.551676	G	642	0.448324	220	0.307263	350	0.488827	146	0.203911	1
rs702462	2	74356086	SLC4A5		0.956242	A	890	0.598923	T	596	0.401077	269	0.362046	352	0.473755	122	0.164199	0.430957
rs13426653	2	74358143	SLC4A5	intergenic	0.882883	A	752	0.548105	G	620	0.451895	209	0.304665	334	0.48688	143	0.208455	0.730727
rs6726450	2	74360957	SLC4A5	intron/UTR	0.951094	G	1363	0.922192	A	115	0.0778078	627	0.848444	109	0.147497	3	0.00405954	1
NBC4_cv1137527	2	74361713	SLC4A5		0.936937	C	1402	0.962912	T	54	0.0370879	677	0.929945	48	0.0659341	3	0.00412088	0.302045
rs12053233	2	74363417	SLC4A5	intron/UTR	0.940798	C	1002	0.685363	T	460	0.314637	345	0.471956	312	0.426813	74	0.101231	0.363464
rs828863	2	74363914	SLC4A5	intron	0.945946	C	1336	0.908844	T	134	0.0911565	609	0.828571	118	0.160544	8	0.0108844	0.773293
rs10177833	2	74369373	MTHFD2	intron	0.900901	A	820	0.585714	C	580	0.414286	246	0.351429	328	0.468571	126	0.18	1
rs7571842	2	74372559	MTHFD2	intron	0.921493	A	793	0.553771	G	639	0.446229	223	0.311453	347	0.484637	146	0.203911	0.730427
rs2034454	2	74374296	SLC4A5	intron	0.913771	T	798	0.561972	G	622	0.438028	229	0.322535	340	0.478873	141	0.198592	1
rs4853018	2	74378249	SLC4A5	synonymous	0.934363	G	814	0.560606	A	638	0.439394	241	0.331956	332	0.4573	153	0.210744	1
rs8179526	2	74381434	SLC4A5	intron	0.85843	C	677	0.507496	T	657	0.492504	185	0.277361	307	0.46027	175	0.262369	0.646635
rs828902	2	74381789	SLC4A5	intron	0.821107	A	1115	0.873824	G	161	0.126176	487	0.763323	141	0.221003	10	0.015674	1
rs13002080	2	74392301	SLC4A5	intron	0.841699	C	1072	0.819572	T	236	0.180428	535	0.818043	2	0.0030581	117	0.178899	2.29e-47
rs1006502	2	74398012	SLC4A5	intron	0.951094	G	1234	0.834912	A	244	0.165088	522	0.70636	190	0.257104	27	0.0365359	0.849015
rs3771733	2	74433000	SLC4A5	intron	0.966538	T	1437	0.956724	C	65	0.0432756	689	0.917443	59	0.0785619	3	0.00399467	0.113329
rs12991424	2	74443487	SLC4A5	intron	0.989704	G	1508	0.980494	C	30	0.0195059	739	0.960988	30	0.0390117	0	0	1
rs909177	2	74506669	DCTN1	intron	0.967825	G	1369	0.910239	A	135	0.0897606	622	0.827128	125	0.166223	5	0.00664894	0.239152
rs10187051	2	74551246	MTHFD2	intron	0.954955	T	1302	0.877358	C	182	0.122642	574	0.773585	154	0.207547	14	0.0188679	0.788093
rs2268417	2	74594167	HMGA1L4	intron	0.952381	C	1258	0.85	T	222	0.15	538	0.727027	182	0.245946	20	0.027027	0.491351
rs6707475	2	74622146	FLJ12788	nonsynonymous	0.926641	C	1231	0.854861	T	209	0.145139	532	0.738889	167	0.231944	21	0.0291667	0.107689
rs6546909	2	74657977	DQX1	intron	0.951094	A	1259	0.851827	T	219	0.148173	541	0.73207	177	0.239513	21	0.0284168	0.060294
rs10779958	2	74667433	AUP1	intron	0.975547	A	1279	0.843668	C	237	0.156332	543	0.716359	193	0.254617	22	0.0290237	0.19788
rs715407	2	74677348	PRSS25	intron	0.952381	G	1276	0.862162	T	204	0.137838	557	0.752703	162	0.218919	21	0.0283784	0.0458954
rs2021725	2	74713872	LOC130951	intron	0.994852	A	1318	0.852523	G	228	0.147477	563	0.728331	192	0.248383	18	0.0232859	0.30037
rs363685	2	74726491	LOC130951	intron	0.994852	C	1532	0.990944	T	14	0.00905563	760	0.983182	12	0.0155239	1	0.00129366	0.0293279
rs363698	2	74759400	LOC130951	intron	0.985843	T	1518	0.990862	C	14	0.00913838	753	0.983029	12	0.0156658	1	0.00130548	0.0295757
rs17508727	2	85653287	VAMP8	unknown	0.998713	G	1404	0.904639	A	148	0.0953608	630	0.811856	144	0.185567	2	0.00257732	0.401202
rs3770098	2	85658878	VAMP8	intron	1	C	931	0.599099	A	623	0.400901	271	0.348777	389	0.500644	117	0.150579	0.319868
rs3731828	2	85659777	VAMP8	coding-synon	1	G	1110	0.714286	A	444	0.285714	395	0.508366	320	0.41184	62	0.0797941	0.89931
rs1009	2	85662248	VAMP8	coding-synon	1	A	931	0.599099	G	623	0.400901	271	0.348777	389	0.500644	117	0.150579	0.324968
rs1058588	2	85662382	VAMP8	untranslated	0.997426	G	930	0.6	A	620	0.4	271	0.349677	388	0.500645	116	0.149677	0.270973
rs1561198	2	85663500	VAMP5	locus	0.998713	G	880	0.56701	A	672	0.43299	247	0.318299	386	0.497423	143	0.184278	0.741226
rs1254901	2	85664740	VAMP5	locus	0.997426	G	1055	0.680645	A	495	0.319355	359	0.463226	337	0.434839	79	0.101935	0.634237
rs12714147	2	85667345	VAMP5	intron	0.998713	A	1335	0.86018	G	217	0.13982	572	0.737113	191	0.246134	13	0.0167526	0.222359
rs2252697	2	96200064	ADRA2B		0.93565	G	928	0.638239	C	526	0.361761	289	0.397524	350	0.481431	88	0.121045	0.346165
rs4907299	2	96201996	ADRA2B	UTR	0.939511	C	1002	0.686301	A	458	0.313699	339	0.464384	324	0.443836	67	0.0917808	0.79802
rs2229169	2	96202590	ADRA2B	intron	0.93565	C	979	0.673315	A	475	0.326685	330	0.45392	319	0.43879	78	0.10729	0.712029
rs9333567	2	96203727	ADRA2B	intron	0.978121	A	1476	0.971053	G	44	0.0289474	716	0.942105	44	0.0578947	0	0	1
rs6708870	2	102758085	SLC9A2	intron	0.915058	G	1402	0.985935	A	20	0.0140647	691	0.971871	20	0.0281294	0	0	1
rs6756408	2	102758155	SLC9A2	intron	0.988417	T	1510	0.983073	C	26	0.0169271	743	0.967448	24	0.03125	1	0.00130208	0.122815
SLC9_hx5518	2	102758588	SLC9A2		0.895753	G	1369	0.983477	A	23	0.016523	674	0.968391	21	0.0301724	1	0.00143678	0.115854
rs17027748	2	102758925	SLC9A2	intron	0.958816	A	1465	0.983221	G	25	0.0167785	721	0.967785	23	0.0308725	1	0.00134228	0.125869
rs6757258	2	102759024	SLC9A2	intron	0.866152	G	816	0.606241	A	530	0.393759	249	0.369985	318	0.472511	106	0.157504	0.341666
rs17833353	2	102783093	SLC9A2	intron	0.952381	T	1092	0.737838	C	388	0.262162	401	0.541892	290	0.391892	49	0.0662162	0.505249
rs1061254	2	113118761	SLC20A1	UTR	0.972973	A	1253	0.828704	G	259	0.171296	521	0.689153	211	0.279101	24	0.031746	0.335466
rs4849091	2	113120939	SLC20A1	synonymous	0.956242	A	836	0.562584	G	650	0.437416	250	0.336474	336	0.452221	157	0.211306	0.275672
rs11123145	2	113122922	SLC20A1	intron	0.945946	G	1122	0.763265	A	348	0.236735	437	0.594558	248	0.337415	50	0.0680272	0.0468953
rs1053652	2	113126068	SLC20A1	intron	0.988417	G	1123	0.73112	C	413	0.26888	414	0.539062	295	0.384115	59	0.0768229	0.220378
rs10758	2	113126246	SLC20A1	intron	0.916345	A	1044	0.733146	G	380	0.266854	389	0.546348	266	0.373596	57	0.0800562	0.0875912
rs3827758	2	113131217	SLC20A1	intron	0.861004	G	771	0.576233	A	567	0.423767	242	0.361734	287	0.428999	140	0.209268	0.0154985
rs885347	2	113131587	SLC20A1	intron	0.942085	A	1461	0.997951	G	3	0.00204918	729	0.995902	3	0.00409836	0	0	1
rs885346	2	113131781	SLC20A1	intron	0.881596	T	1162	0.848175	G	208	0.151825	501	0.731387	160	0.233577	24	0.0350365	0.00579942
rs4849093	2	113133797	SLC20A1	intron	0.904762	A	1116	0.793741	T	290	0.206259	494	0.702703	128	0.182077	81	0.11522	0.0001
rs6793	2	113137565	SLC20A1	UTR	0.900901	A	1172	0.837143	G	228	0.162857	492	0.702857	188	0.268571	20	0.0285714	0.527647
rs3783546	2	113251301	IL1A	intron	0.998713	C	1070	0.689433	G	482	0.310567	372	0.479381	326	0.420103	78	0.100515	0.714429
rs17561	2	113253694	IL1A	coding-nonsynon	0.997426	C	1087	0.70129	A	463	0.29871	379	0.489032	329	0.424516	67	0.0864516	0.321268
rs2071374	2	113253823	IL1A	intron	0.998713	A	1140	0.734536	C	412	0.265464	424	0.546392	292	0.376289	60	0.0773196	0.375062
rs3783533	2	113255250	IL1A	intron	0.996139	A	1066	0.68863	G	482	0.31137	370	0.478036	326	0.421189	78	0.100775	0.620938
rs2856838	2	113256443	IL1A	intron	0.998713	G	947	0.61018	A	605	0.38982	303	0.390464	341	0.439433	132	0.170103	0.650335
rs3783526	2	113258278	IL1A	intron	0.997426	G	1068	0.689032	A	482	0.310968	371	0.47871	326	0.420645	78	0.100645	0.635536
rs1800587	2	113259431	IL1A	untranslated	1	G	1088	0.700129	A	466	0.299871	379	0.487773	330	0.42471	68	0.0875161	0.325467
rs3783512	2	113264280	IL1A	unknown	0.998713	G	1070	0.689433	A	482	0.310567	372	0.479381	326	0.420103	78	0.100515	0.712729
rs3917368	2	113299013	IL1B		0.952381	G	992	0.67027	A	488	0.32973	331	0.447297	330	0.445946	79	0.106757	0.448755
rs3917365	2	113302700	IL1B		0.96139	C	1376	0.921017	T	118	0.0789826	634	0.848728	108	0.144578	5	0.00669344	1
rs2853550	2	113303352	IL1B		0.949807	C	1357	0.919377	T	119	0.0806233	623	0.844173	111	0.150407	4	0.00542005	1
rs1143634	2	113306621	IL1B	synonymous	0.94852	C	1113	0.755088	T	361	0.244912	414	0.561737	285	0.386703	38	0.0515604	0.252375
rs3136558	2	113307506	IL1B	intron	0.952381	T	1137	0.768243	C	343	0.231757	434	0.586486	269	0.363514	37	0.05	0.562644
rs3917356	2	113308594	IL1B	intron	0.954955	G	839	0.565364	A	645	0.434636	242	0.326146	355	0.478437	145	0.195418	0.442356
rs1143629	2	113309749	IL1B	intron	0.725869	T	747	0.662234	C	381	0.337766	240	0.425532	267	0.473404	57	0.101064	0.419658
rs1143627	2	113310618	IL1B		0.90991	T	860	0.608204	C	554	0.391796	261	0.369165	338	0.478076	108	0.152758	1
rs1990761	2	162705949	GCG	unknown	1	A	972	0.625483	G	582	0.374517	288	0.370656	396	0.509653	93	0.119691	0.171983
rs7569992	2	162709470	GCG	intron	1	A	1508	0.970399	C	46	0.029601	731	0.940798	46	0.0592021	0	0	1
rs11897425	2	162711080	GCG	intron	0.997426	C	1508	0.972903	A	42	0.0270968	733	0.945806	42	0.0541935	0	0	1
rs5647	2	162713404	GCG	intron	1	G	1512	0.972973	A	42	0.027027	735	0.945946	42	0.0540541	0	0	1
rs4664448	2	162715666	GCG	intron	1	G	1512	0.972973	A	42	0.027027	735	0.945946	42	0.0540541	0	0	1
rs3761656	2	162719481	GCG	unknown	0.988417	A	1424	0.927083	C	112	0.0729167	664	0.864583	96	0.125	8	0.0104167	0.128383
rs13010545	2	162720976	GCG	unknown	1	A	1512	0.972973	C	42	0.027027	735	0.945946	42	0.0540541	0	0	1
rs1406275	2	167090485	SCN7A	intron	0.957529	T	938	0.630376	G	550	0.369624	291	0.391129	356	0.478495	97	0.130376	0.188981
C____515395_10	2	167095136	SCN7A		0.971686	T	1376	0.911258	G	134	0.0887417	629	0.833113	118	0.156291	8	0.010596	0.492182
rs11899387	2	167102465	SCN7A	intron	0.983269	A	1220	0.798429	T	308	0.201571	490	0.641361	240	0.314136	34	0.0445026	0.523648
rs7570585	2	167126102	SCN7A	intron	0.993565	G	1266	0.819948	T	278	0.180052	518	0.670984	230	0.297927	24	0.0310881	0.455654
SCN7A_cv24350	2	167126102	SCN7A	intron	0.993565	G	1266	0.819948	T	278	0.180052	518	0.670984	230	0.297927	24	0.0310881	0.449455
rs11888208	2	167138958	SCN7A	nonsynonymous	0.988417	T	1340	0.872396	C	196	0.127604	580	0.755208	180	0.234375	8	0.0104167	0.78455
rs7565062	2	167159592	SCN7A	nonsynonymous	0.885457	T	1366	0.992733	G	10	0.00726744	683	0.992733	0	0	5	0.00726744	6.18e-10
rs2075252	2	169719231	LRP2	coding-nonsynon	1	G	1186	0.763192	A	368	0.236808	448	0.576577	290	0.37323	39	0.0501931	0.786821
rs4668123	2	169761751	LRP2	coding-nonsynon	1	G	1132	0.728443	A	422	0.271557	421	0.541828	290	0.37323	66	0.0849421	0.425757
rs6716834	2	169883580	LRP2	coding-nonsynon	1	A	1108	0.712999	G	446	0.287001	417	0.53668	274	0.352638	86	0.110682	0.138586
rs7586970	2	188051742	TFPI	coding-nonsynon; intron	1	A	1072	0.689833	G	482	0.310167	370	0.47619	332	0.427284	75	0.0965251	0.330567
rs3771316	2	191457280	GLS	intron	1	A	1436	0.924067	C	118	0.0759331	664	0.854569	108	0.138996	5	0.00643501	0.0527893
rs1921914	2	191457718	GLS	intron	1	G	1460	0.939511	A	94	0.0604891	685	0.881596	90	0.11583	2	0.002574	1
rs1921913	2	191457788	GLS	intron	1	G	1436	0.924067	C	118	0.0759331	664	0.854569	108	0.138996	5	0.00643501	0.0527893
rs11691127	2	191467013	GLS	intron	1	G	1456	0.936937	A	98	0.0630631	682	0.877735	92	0.118404	3	0.003861	0.465176
rs12987113	2	191472313	GLS	intron	1	A	1004	0.646075	G	550	0.353925	330	0.42471	344	0.442728	103	0.132561	0.113589
rs3771311	2	191478858	GLS	intron	0.998713	A	1408	0.907216	C	144	0.0927835	640	0.824742	128	0.164948	8	0.0103093	0.0643936
rs12998878	2	191479139	GLS	intron	0.998713	A	1005	0.647552	G	547	0.352448	332	0.427835	341	0.439433	103	0.132732	0.0888911
rs3771310	2	191481433	GLS	intron	0.998713	A	1219	0.785438	G	333	0.214562	483	0.622423	253	0.326031	40	0.0515464	0.162384
rs6743496	2	191485560	GLS	intron	1	G	1005	0.646718	A	549	0.353282	331	0.425997	343	0.441441	103	0.132561	0.111289
rs17748089	2	191498152	GLS	intron	1	G	1410	0.907336	A	144	0.0926641	645	0.830116	120	0.15444	12	0.015444	0.507816
rs13414554	2	191502186	GLS	intron	1	G	1221	0.785714	A	333	0.214286	484	0.622909	253	0.325611	40	0.0514801	0.154685
rs984610	2	191516954	GLS	intron	1	G	1005	0.646718	A	549	0.353282	331	0.425997	343	0.441441	103	0.132561	0.112589
rs12185688	2	191522853	GLS	intron	0.998713	A	1352	0.871134	G	200	0.128866	588	0.757732	176	0.226804	12	0.0154639	0.393252
rs883844	2	191534014	GLS	intron	1	G	1062	0.683398	A	492	0.316602	359	0.462033	344	0.442728	74	0.0952381	0.155484
rs1546646	2	191536841	GLS	untranslated	1	G	1004	0.646075	A	550	0.353925	330	0.42471	344	0.442728	103	0.132561	0.0893911
rs3088307	2	191537657	GLS	untranslated	0.997426	G	776	0.500645	C	774	0.499355	197	0.254194	382	0.492903	196	0.252903	0.39616
rs17748980	2	191539050	STAT1	unknown	0.998713	A	777	0.500644	C	775	0.499356	197	0.253866	383	0.493557	196	0.252577	0.347865
rs12987796	2	191539112	STAT1	unknown	1	A	1325	0.852638	C	229	0.147362	564	0.725869	197	0.253539	16	0.020592	0.352065
rs12468579	2	191540509	STAT1	unknown	0.997426	A	930	0.6	G	620	0.4	287	0.370323	356	0.459355	132	0.170323	0.582342
rs1400657	2	191541785	STAT1	locus	1	A	1398	0.899614	C	156	0.100386	628	0.808237	142	0.182754	7	0.00900901	0.631637
rs6745660	2	198057781	HSPD1	unknown	1	A	841	0.541184	G	713	0.458816	234	0.301158	373	0.480051	170	0.21879	0.280772
rs788016	2	198060538	HSPD1	intron	1	G	841	0.541184	A	713	0.458816	234	0.301158	373	0.480051	170	0.21879	0.293671
rs2565163	2	198062659	HSPD1	intron	1	G	1029	0.662162	A	525	0.337838	346	0.445302	337	0.433719	94	0.120978	0.351865
rs2340690	2	198069131	HSPD1	intron	1	A	1241	0.798584	G	313	0.201416	487	0.62677	267	0.343629	23	0.029601	0.49915
rs6434930	2	198077615	HSPD1	unknown	1	G	1029	0.662162	A	525	0.337838	346	0.445302	337	0.433719	94	0.120978	0.360664
rs1872858	2	220205630	ACCN4	intron	0.942085	A	883	0.603142	G	581	0.396858	262	0.357923	359	0.490437	111	0.151639	0.730927
rs746233	2	220209631	ACCN4	intron	0.972973	G	854	0.564815	A	658	0.435185	241	0.318783	372	0.492063	143	0.189153	0.739826
rs3755065	2	220210874	ACCN4	intron	0.958816	T	1152	0.773154	C	338	0.226846	439	0.589262	274	0.367785	32	0.042953	1
rs1545970	2	220216678	ACCN4	intron	0.943372	G	1107	0.755116	A	359	0.244884	411	0.560709	285	0.388813	37	0.0504775	1
rs3770234	2	220217245	ACCN4	intron	0.94852	C	835	0.566486	T	639	0.433514	240	0.325645	355	0.481682	142	0.192673	0.575942
rs2276643	2	220225456	ACCN4	synonymous	0.96139	A	1212	0.811245	G	282	0.188755	495	0.662651	222	0.297189	30	0.0401606	0.155884
rs2385538	2	220227256	ACCN4	intron	0.965251	G	839	0.559333	A	661	0.440667	234	0.312	371	0.494667	145	0.193333	0.587441
rs12993807	2	220321934	SLC4A3	intron	0.988417	G	1467	0.955078	A	69	0.0449219	700	0.911458	67	0.0872396	1	0.00130208	0.448944
rs2289782	2	220323855	SLC4A3	intron	0.962677	G	1184	0.791444	C	312	0.208556	468	0.625668	248	0.331551	32	0.0427807	1
rs2305055	2	220325826	SLC4A3	intron	0.965251	C	1149	0.766	G	351	0.234	438	0.584	273	0.364	39	0.052	0.783922
rs635311	2	220327872	SLC4A3	nonsynonymous	0.960103	C	1120	0.75067	A	372	0.24933	422	0.565684	276	0.369973	48	0.0643432	0.493451
rs684428	2	220330770	SLC4A3	synonymous	0.965251	C	1222	0.814667	T	278	0.185333	506	0.674667	210	0.28	34	0.0453333	0.0289971
KCNE4_HCV2_4074	2	223742749	KCNE4		0.98713	D	1250	0.814863	T	284	0.185137	513	0.66884	224	0.292047	30	0.0391134	0.856614
rs12621643	2	223743488	KCNE4	nonsynonymous	0.992278	G	1107	0.717899	T	435	0.282101	396	0.513619	315	0.40856	60	0.077821	0.805919
rs3795884	2	223743868	KCNE4	UTR	0.960103	C	1395	0.934987	T	97	0.0650134	655	0.878016	85	0.113941	6	0.0080429	0.152272
rs1366757	2	227472865	IRS1	UTR	0.970399	C	1401	0.929045	G	107	0.0709549	647	0.85809	107	0.14191	0	0	0.237887
rs4675094	2	227477296	IRS1	UTR	0.971686	G	1395	0.923841	C	115	0.0761589	642	0.850331	111	0.14702	2	0.00264901	1
rs2288586	2	227480895	IRS1	UTR	0.969112	G	1425	0.946215	C	81	0.0537849	672	0.89243	81	0.10757	0	0	0.61318
rs1801278	2	227486049	IRS1	nonsynonymous	0.952381	C	1381	0.933108	T	99	0.0668919	642	0.867568	97	0.131081	1	0.00135135	1
rs1801277	2	227486286	IRS1	nonsynonymous	0.934363	T	1446	0.995868	C	6	0.00413223	720	0.991736	6	0.00826446	0	0	1
rs3731596	2	227487694	IRS1	synonymous	0.965251	A	1496	0.997333	G	4	0.00266667	746	0.994667	4	0.00533333	0	0	1
rs2234931	2	227488258	IRS1	synonymous	0.940798	C	1370	0.937073	T	92	0.0629275	639	0.874145	92	0.125855	0	0	0.38158
rs13025803	2	228378214	SLC19A3	intron	0.972973	C	820	0.542328	T	692	0.457672	222	0.293651	376	0.497354	158	0.208995	0.832917
rs4973216	2	228386758	SLC19A3	intron	0.969112	T	945	0.62749	C	561	0.37251	295	0.391766	355	0.471448	103	0.136786	0.258674
rs12185721	2	228389180	SLC19A3	synonymous	0.966538	C	1478	0.984021	T	24	0.0159787	727	0.968043	24	0.0319574	0	0	1
rs932134	2	228393412	SLC19A3	UTR	0.989704	C	1021	0.663849	T	517	0.336151	337	0.438231	347	0.451235	85	0.110533	0.530547
rs4973225	2	228397562	SLC19A3	UTR	0.989704	G	1149	0.747074	C	389	0.252926	426	0.553966	297	0.386216	46	0.0598179	0.160484
rs2396470	2	228400036	SLC19A3	UTR	0.971686	C	1217	0.80596	A	293	0.19404	480	0.635762	257	0.340397	18	0.0238411	0.187381
rs13007334	2	228400512	SLC19A3	UTR	0.94852	T	814	0.552239	C	660	0.447761	211	0.286296	392	0.531886	134	0.181818	0.189281
rs6436729	2	228403508	SLC19A3	UTR	0.989704	A	1140	0.741222	T	398	0.258778	415	0.539662	310	0.403121	44	0.0572172	0.49845
rs1819	2	228404784	SLC19A3	UTR	0.965251	A	1237	0.824667	T	263	0.175333	499	0.665333	239	0.318667	12	0.016	0.146485
rs4973234	2	228407140	SLC19A3	UTR	0.985843	C	1176	0.767624	G	356	0.232376	444	0.579634	288	0.375979	34	0.0443864	1
rs1992188	2	231597941	GPR55	UTR	0.988417	G	992	0.645833	T	544	0.354167	305	0.397135	382	0.497396	81	0.105469	0.183882
rs12467769	2	231599445	GPR55	UTR	0.989704	A	1424	0.925878	T	114	0.0741222	659	0.856957	106	0.137841	4	0.00520156	0.454397
rs2396777	2	231600349	GPR55	synonymous	0.963964	G	1207	0.805741	A	291	0.194259	478	0.638184	251	0.335113	20	0.0267023	0.486151
rs3749073	2	231600599	GPR55	nonsynonymous	0.951094	C	1303	0.881597	A	175	0.118403	572	0.774019	159	0.215156	8	0.0108254	0.557958
rs1992187	2	231600649	GPR55	synonymous	0.953668	G	1381	0.931849	A	101	0.0681511	641	0.865047	99	0.133603	1	0.00134953	1
rs1992186	2	231600802	GPR55	synonymous	0.967825	T	935	0.621676	G	569	0.378324	273	0.363032	389	0.517287	90	0.119681	0.349965
rs2969126	2	231603056	GPR55	UTR	0.952381	C	1336	0.902703	G	144	0.0972973	600	0.810811	136	0.183784	4	0.00540541	0.757549
rs10498253	2	231604498	GPR55	UTR	0.956242	A	1383	0.930686	G	103	0.0693136	641	0.862719	101	0.135935	1	0.0013459	1
rs1344927	2	231610818	GPR55	UTR	0.97426	T	1207	0.797226	C	307	0.202774	477	0.630119	253	0.334214	27	0.0356671	1
rs6437000	2	231803032	HTR2B	intron	0.992278	C	1036	0.671855	A	506	0.328145	360	0.466926	316	0.409857	95	0.123217	0.545745
rs1549339	2	231808331	HTR2B	intron	0.975547	G	987	0.651055	A	529	0.348945	331	0.436675	325	0.42876	102	0.134565	0.90461
rs7607338	2	231813460	HTR2B	intron	0.970399	C	989	0.655836	A	519	0.344164	335	0.444297	319	0.423077	100	0.132626	0.89991
rs7580967	2	231813605	HTR2B	intron	0.956242	A	1484	0.998654	C	2	0.0013459	741	0.997308	2	0.00269179	0	0	1
rs4973442	2	232214806	NMUR1	UTR	0.949807	T	1086	0.735772	C	390	0.264228	399	0.54065	288	0.390244	51	0.0691057	1
rs3752762	2	232215249	NMUR1	UTR	0.929215	A	1061	0.734765	G	383	0.265235	388	0.537396	285	0.394737	49	0.067867	0.771523
rs3752763	2	232215656	NMUR1	intron	0.912484	A	1040	0.733427	G	378	0.266573	378	0.533145	284	0.400564	47	0.0662906	0.543746
rs3769986	2	232216663	NMUR1	intron	0.969112	G	1112	0.73838	A	394	0.26162	409	0.543161	294	0.390438	50	0.0664011	0.764824
rs3769987	2	232216771	NMUR1	intron	0.93565	T	968	0.66575	C	486	0.33425	323	0.444292	322	0.442916	82	0.112792	1
rs10933376	2	232220024	NMUR1	intron	0.960103	G	1201	0.80496	A	291	0.19504	483	0.647453	235	0.315013	28	0.0375335	0.718828
rs5267	2	232615776	NPPC	nonsynonymous	0.954955	C	1473	0.992588	T	11	0.0074124	732	0.986523	9	0.0121294	1	0.00134771	1
rs11900720	2	232615996	NPPC	intron	0.994852	C	1390	0.899094	T	156	0.100906	622	0.804657	146	0.188875	5	0.00646831	0.401669
rs5263	2	232617439	NPPC		0.965251	C	1493	0.995333	T	7	0.00466667	743	0.990667	7	0.00933333	0	0	1
rs5262	2	232617453	NPPC		0.951094	C	1260	0.852503	T	218	0.147497	529	0.715832	202	0.273342	8	0.0108254	0.115523
rs5261	2	232617888	NPPC		0.96139	C	1488	0.995984	A	6	0.00401606	741	0.991968	6	0.00803213	0	0	1
rs1801251	2	233458965	KCNJ13	nonsynonymous	0.971686	G	989	0.654967	A	521	0.345033	324	0.429139	341	0.451656	90	0.119205	0.632237
rs1044480	2	233459241	KCNJ13	intron	0.971686	A	986	0.65298	G	524	0.34702	321	0.425166	344	0.455629	90	0.119205	0.641136
rs2293782	2	233460057	KCNJ13	intron	0.967825	T	1222	0.8125	C	282	0.1875	502	0.667553	218	0.289894	32	0.0425532	0.0775922
rs2293781	2	233460313	KCNJ13	intron	0.960103	A	1406	0.942359	G	86	0.0576408	665	0.891421	76	0.101877	5	0.00670241	0.121098
rs2293780	2	233460718	KCNJ13	intron	0.972973	C	914	0.604497	T	598	0.395503	274	0.362434	366	0.484127	116	0.153439	0.656434
rs1973675	2	233461955	KCNJ13	UTR	0.972973	G	917	0.606481	A	595	0.393519	277	0.366402	363	0.480159	116	0.153439	0.649235
rs1446308	2	233464814	KCNJ13	UTR	0.945946	T	969	0.659184	C	501	0.340816	320	0.435374	329	0.447619	86	0.117007	0.472853
rs1446307	2	233465219	KCNJ13	UTR	0.993565	A	1226	0.794041	G	318	0.205959	489	0.63342	248	0.321244	35	0.0453368	0.264574
rs737028	2	233466255	KCNJ13	UTR	0.951094	T	972	0.657645	C	506	0.342355	321	0.434371	330	0.446549	88	0.11908	0.717728
rs737027	2	233466588	KCNJ13	UTR	0.965251	C	904	0.602667	G	596	0.397333	269	0.358667	366	0.488	115	0.153333	0.488151
rs11556469	2	241246417	CAPN10	synonymous	0.944659	G	1458	0.993188	T	10	0.00681199	724	0.986376	10	0.013624	0	0	1
rs2975760	2	241251153	CAPN10	intron	0.863578	T	1336	0.995529	C	6	0.00447094	665	0.991058	6	0.00894188	0	0	1
rs13007017	2	241253335	CAPN10		0.96139	C	1406	0.941098	T	88	0.0589023	661	0.884873	84	0.11245	2	0.00267738	0.646161
rs7607572	2	241255380	CAPN10	nonsynonymous	0.947233	T	1470	0.998641	C	2	0.0013587	734	0.997283	2	0.00271739	0	0	1
rs2975765	2	241255787	CAPN10	nonsynonymous	0.911197	C	1413	0.997881	T	3	0.00211864	705	0.995763	3	0.00423729	0	0	1
rs2975766	2	241258064	CAPN10		0.954955	G	1438	0.969003	A	46	0.0309973	696	0.938005	46	0.0619946	0	0	1
rs4676348	2	241264180	CAPN10	intron	0.971686	T	924	0.611921	C	586	0.388079	277	0.366887	370	0.490066	108	0.143046	1
rs7571442	2	241275981	CAPN10	intron	0.925354	G	1036	0.720445	T	402	0.279555	374	0.520167	288	0.400556	57	0.0792768	0.506349
rs2975784	2	241289029	GPR35	UTR	0.960103	C	1135	0.760724	T	357	0.239276	437	0.585791	261	0.349866	48	0.0643432	0.676732
hCV11532561	2	241289836	GPR35		0.942085	C	1456	0.994536	T	8	0.00546448	724	0.989071	8	0.010929	0	0	1
rs12468453	2	241290082	GPR35	synonymous	0.929215	C	1310	0.907202	T	134	0.0927978	596	0.825485	118	0.163435	8	0.0110803	0.29823
rs12468485	2	241290117	GPR35	nonsynonymous	0.951094	C	1342	0.907984	T	136	0.0920162	612	0.828146	118	0.159675	9	0.0121786	0.278487
rs3749172	2	241290239	GPR35	nonsynonymous	0.963964	C	898	0.599466	A	600	0.400534	265	0.353805	368	0.491322	116	0.154873	0.0846915
rs2975786	2	241290381	GPR35	UTR	0.970399	G	1175	0.779178	A	333	0.220822	459	0.608753	257	0.340849	38	0.0503979	0.874913
rs7584777	2		MGC22014	intron	0.926641	T	1022	0.709722	C	418	0.290278	362	0.502778	298	0.413889	60	0.0833333	1
rs17032621	3	10300638	GHRL	locus	1	A	1335	0.859073	G	219	0.140927	578	0.743887	179	0.230373	20	0.02574	0.29807
rs171336	3	10300750	GHRL	locus	0.996139	C	959	0.619509	A	589	0.380491	315	0.406977	329	0.425065	130	0.167959	0.0881912
rs11718213	3	10300950	GHRL	locus	1	A	1440	0.926641	C	114	0.0733591	666	0.857143	108	0.138996	3	0.003861	1
rs171407	3	10301169	GHRL	untranslated	0.998713	A	783	0.50451	G	769	0.49549	216	0.278351	351	0.45232	209	0.26933	0.0269973
rs35684	3	10301686	GHRL	untranslated	0.997426	A	1101	0.710323	G	449	0.289677	399	0.514839	303	0.390968	73	0.0941935	0.00479952
rs4684677	3	10303453	GHRL	coding-nonsynon	0.998713	T	1445	0.931057	A	107	0.0689433	678	0.873711	89	0.114691	9	0.0115979	0.0122403
rs35682	3	10303782	GHRL	intron	0.992278	G	822	0.533074	A	720	0.466926	242	0.313878	338	0.438392	191	0.24773	0.00179982
rs11923293	3	10304678	GHRL	intron	1	G	1552	0.998713	A	2	0.001287	775	0.997426	2	0.002574	0	0	1
rs42451	3	10305377	GHRL	intron	0.996139	G	1104	0.713178	A	444	0.286822	403	0.520672	298	0.385013	73	0.0943152	0.00569943
rs26802	3	10307365	GHRL	intron	1	A	1056	0.679537	C	498	0.320463	349	0.449163	358	0.460746	70	0.0900901	0.730127
rs27647	3	10307468	GHRL	locus	0.996139	A	879	0.567829	G	669	0.432171	252	0.325581	375	0.484496	147	0.189922	0.508449
rs26311	3	10307926	GHRL	locus	0.998713	C	1413	0.910438	G	139	0.0895619	645	0.831186	123	0.158505	8	0.0103093	0.534075
rs3755777	3	10308364	GHRL	locus	0.998713	G	1188	0.765464	C	364	0.234536	472	0.608247	244	0.314433	60	0.0773196	0.0458954
rs10490815	3	10310145	GHRL	unknown	0.997426	A	1119	0.721935	G	431	0.278065	424	0.547097	271	0.349677	80	0.103226	0.039796
rs3846106	3	10310371	GHRL	unknown	1	G	1545	0.994208	A	9	0.00579151	768	0.988417	9	0.011583	0	0	1
rs2619507	3	10310786	GHRL	unknown	1	A	1328	0.854569	G	226	0.145431	563	0.724582	202	0.259974	12	0.015444	0.516848
rs1629816	3	10311291	GHRL	unknown	0.998713	G	993	0.63982	A	559	0.36018	323	0.416237	347	0.447165	106	0.136598	0.639636
rs1617161	3	10311853	GHRL	unknown	1	G	1414	0.90991	A	140	0.0900901	644	0.828829	126	0.162162	7	0.00900901	1
rs17038640	3	39275161	CX3CR1	unknown	0.996139	A	1024	0.661499	G	524	0.338501	337	0.435401	350	0.452196	87	0.112403	0.717028
rs1877563	3	39279468	CX3CR1	unknown	1	G	1366	0.879022	A	188	0.120978	598	0.769627	170	0.21879	9	0.011583	0.482067
rs17038645	3	39279574	CX3CR1	locus	1	G	1513	0.973616	A	41	0.0263835	751	0.966538	11	0.014157	15	0.019305	4.15e-08
rs9826296	3	39279822	CX3CR1	locus	1	G	1336	0.859717	A	218	0.140283	573	0.737452	190	0.24453	14	0.018018	1
rs17038663	3	39280308	CX3CR1	untranslated	1	G	1468	0.944659	A	86	0.0553411	693	0.891892	82	0.105534	2	0.002574	1
rs3732378	3	39282166	CX3CR1	coding-nonsynon	1	G	1296	0.833977	A	258	0.166023	543	0.698842	210	0.27027	24	0.030888	0.855314
rs3732379	3	39282260	CX3CR1	coding-nonsynon	0.988417	G	1129	0.735026	A	407	0.264974	425	0.553385	279	0.363281	64	0.0833333	0.275572
rs2669850	3	39284112	CX3CR1	intron	0.994852	C	862	0.557568	G	684	0.442432	241	0.311772	380	0.491591	152	0.196636	0.743626
rs17793056	3	39284219	CX3CR1	intron	0.998713	A	836	0.53866	G	716	0.46134	227	0.292526	382	0.492268	167	0.215206	0.753825
rs9868689	3	39287945	CX3CR1	intron	1	G	1223	0.787001	A	331	0.212999	488	0.628057	247	0.317889	42	0.0540541	0.877112
rs4423707	3	39289578	CX3CR1	intron	0.996139	G	1433	0.925711	A	115	0.0742894	663	0.856589	107	0.138243	4	0.00516796	1
rs13062158	3	39292917	CX3CR1	intron	0.998713	A	1090	0.70232	G	462	0.29768	380	0.489691	330	0.425258	66	0.0850515	0.691831
rs2853712	3	39293292	CX3CR1	intron	0.997426	A	868	0.56	G	682	0.44	229	0.295484	410	0.529032	136	0.175484	0.458354
rs2853711	3	39293801	CX3CR1	intron	0.998713	C	1144	0.737113	A	408	0.262887	419	0.539948	306	0.39433	51	0.0657216	0.70043
rs2669845	3	39296222	CX3CR1	intron	1	G	1368	0.880309	A	186	0.119691	606	0.779923	156	0.200772	15	0.019305	1
rs2853707	3	39299287	CX3CR1	unknown	0.998713	A	1170	0.753866	G	382	0.246134	442	0.569588	286	0.368557	48	0.0618557	0.892011
rs1014638	3	39301287	CX3CR1	unknown	1	A	1116	0.718147	C	438	0.281853	395	0.508366	326	0.419562	56	0.0720721	0.49845
rs13084656	3	46255198	CCR3	unknown	1	G	849	0.546332	C	705	0.453668	235	0.302445	379	0.487773	163	0.209781	0.389061
rs13096142	3	46256748	CCR3	locus	1	G	1119	0.720077	A	435	0.279923	412	0.530245	295	0.379665	70	0.0900901	0.211479
rs9854155	3	46269472	CCR3	intron	1	C	1175	0.756113	A	379	0.243887	453	0.583012	269	0.346203	55	0.0707851	0.564844
rs1907635	3	46273120	CCR3	intron	0.998713	A	1064	0.685567	G	488	0.314433	375	0.483247	314	0.404639	87	0.112113	0.546145
rs13326331	3	46273565	CCR3	intron	1	G	1311	0.843629	A	243	0.156371	562	0.723295	187	0.240669	28	0.036036	1
rs3091309	3	46278188	CCR3	intron	1	G	1252	0.805663	A	302	0.194337	505	0.649936	242	0.311454	30	0.03861	0.385561
rs4987053	3	46281704	CCR3	coding-synon	1	A	1457	0.93758	G	97	0.0624196	682	0.877735	93	0.119691	2	0.002574	1
rs1027241	3	46287543	CCR3	unknown	0.998713	G	813	0.52384	A	739	0.47616	219	0.282216	375	0.483247	182	0.234536	0.674233
rs4858868	3	47430090	PTPN23; SCAP	locus	1	A	954	0.6139	G	600	0.3861	281	0.361647	392	0.504505	104	0.133848	0.169183
rs7651762	3	47445488	SCAP	intron	1	G	958	0.616474	A	596	0.383526	284	0.365508	390	0.501931	103	0.132561	0.145485
rs6800271	3	47445791	SCAP	intron	0.998713	A	956	0.615979	T	596	0.384021	283	0.364691	390	0.502577	103	0.132732	0.142786
rs12490383	3	47469161	SCAP	intron	1	A	1357	0.87323	G	197	0.12677	590	0.759331	177	0.227799	10	0.01287	0.0928774
rs17784714	3	47486702	SCAP	intron	1	A	1235	0.794723	G	319	0.205277	488	0.628057	259	0.333333	30	0.03861	0.329067
rs12631697	3	47493494	SCAP	locus	1	G	1552	0.998713	A	2	0.001287	775	0.997426	2	0.002574	0	0	1
rs2969246	3	129676955	GATA2	unknown	1	A	1509	0.971042	G	45	0.0289575	732	0.942085	45	0.0579151	0	0	1
rs2713594	3	129679190	GATA2	unknown	0.998713	G	856	0.551546	A	696	0.448454	234	0.301546	388	0.5	154	0.198454	0.59504
rs2713579	3	129680794	GATA2	locus	0.998713	A	1023	0.659149	G	529	0.340851	341	0.439433	341	0.439433	94	0.121134	1
rs3803	3	129682070	GATA2	untranslated	0.993565	G	1277	0.827073	A	267	0.172927	514	0.665803	249	0.322539	9	0.011658	0.0585973
rs2713604	3	129683149	GATA2	intron	0.998713	G	1047	0.674613	A	505	0.325387	359	0.462629	329	0.423969	88	0.113402	0.906709
rs11717152	3	129683703	GATA2	intron	1	A	1214	0.78121	C	340	0.21879	471	0.606178	272	0.350064	34	0.043758	0.758624
rs1806462	3	129689308	GATA2	intron	0.997426	C	876	0.565161	A	674	0.434839	255	0.329032	366	0.472258	154	0.19871	0.911709
rs9851497	3	129695216	GATA2	locus	1	G	975	0.627413	A	579	0.372587	305	0.392535	365	0.469755	107	0.137709	0.306069
rs5186	3	149942686	AGTR1	UTR	0.985843	A	1082	0.706266	C	450	0.293734	378	0.493473	326	0.425587	62	0.0809399	0.518748
rs5400	3	172215002	SLC2A2	nonsynonymous	0.983269	G	1315	0.860602	A	213	0.139398	568	0.743455	179	0.234293	17	0.0222513	0.829217
rs9869065	3	173704164	TNFSF10	unknown	0.997426	A	1547	0.998065	G	3	0.00193548	772	0.996129	3	0.00387097	0	0	1
rs6783667	3	173704880	TNFSF10	unknown	1	A	1063	0.684041	G	491	0.315959	363	0.467181	337	0.433719	77	0.0990991	0.324668
rs9859259	3	173705835	TNFSF10	locus	1	C	869	0.559202	A	685	0.440798	239	0.307593	391	0.503218	147	0.189189	0.390161
rs9859413	3	173705918	TNFSF10	locus	1	G	1242	0.799228	A	312	0.200772	497	0.63964	248	0.319176	32	0.041184	1
rs3136609	3	173708179	TNFSF10	intron	1	G	1456	0.936937	A	98	0.0630631	682	0.877735	92	0.118404	3	0.003861	1
rs3136602	3	173708893	TNFSF10	intron	1	C	1242	0.799228	A	312	0.200772	497	0.63964	248	0.319176	32	0.041184	1
rs3136598	3	173709446	TNFSF10	intron	1	C	1063	0.684041	A	491	0.315959	363	0.467181	337	0.433719	77	0.0990991	0.325167
rs3181139	3	173710599	TNFSF10	intron	0.998713	C	1183	0.762242	A	369	0.237758	445	0.573454	293	0.377577	38	0.0489691	0.331467
rs3136597	3	173711238	TNFSF10	intron	1	C	1239	0.797297	A	315	0.202703	494	0.635779	251	0.323037	32	0.041184	0.877712
rs3136596	3	173711566	TNFSF10	intron	1	G	1243	0.799871	A	311	0.200129	496	0.638353	251	0.323037	30	0.03861	0.746325
rs3136594	3	173713278	TNFSF10	intron	0.997426	G	1120	0.722581	A	430	0.277419	383	0.494194	354	0.456774	38	0.0490323	0.00289971
rs4894559	3	173716063	TNFSF10	intron	0.997426	G	1147	0.74	A	403	0.26	422	0.544516	303	0.390968	50	0.0645161	0.484552
rs231987	3	173717093	TNFSF10	intron	1	C	1375	0.884813	G	179	0.115187	609	0.783784	157	0.202059	11	0.014157	0.0658874
rs231985	3	173717720	TNFSF10	intron	1	T	1375	0.884813	A	179	0.115187	609	0.783784	157	0.202059	11	0.014157	0.0658874
rs231983	3	173719134	TNFSF10	intron	1	A	907	0.583655	C	647	0.416345	261	0.335907	385	0.495495	131	0.168597	0.230977
rs179777	3	173720579	TNFSF10	intron	1	A	1375	0.884813	G	179	0.115187	609	0.783784	157	0.202059	11	0.014157	0.0658874
rs231981	3	173721192	TNFSF10	intron	1	G	1375	0.884813	A	179	0.115187	609	0.783784	157	0.202059	11	0.014157	0.0658874
rs1823227	3	173722909	TNFSF10	intron	1	A	1135	0.730373	C	419	0.269627	404	0.519949	327	0.420849	46	0.0592021	0.182282
rs2270418	3	173723693	TNFSF10	intron	0.997426	A	1246	0.803871	C	304	0.196129	499	0.643871	248	0.32	28	0.036129	0.328067
rs365238	3	173724560	TNFSF10	locus	1	A	1375	0.884813	G	179	0.115187	609	0.783784	157	0.202059	11	0.014157	0.0658874
rs233998	3	173726440	TNFSF10	unknown	1	G	1235	0.794723	A	319	0.205277	484	0.622909	267	0.343629	26	0.033462	0.342766
rs17601515	3	173728097	TNFSF10	unknown	1	A	1278	0.822394	G	276	0.177606	530	0.682111	218	0.280566	29	0.037323	0.258574
rs17535790	3	173728165	TNFSF10	unknown	0.997426	G	1334	0.860645	A	216	0.139355	580	0.748387	174	0.224516	21	0.0270968	0.339866
rs822387	3	188038731	ADIPOQ	unknown	1	A	1414	0.90991	G	140	0.0900901	646	0.831403	122	0.157014	9	0.011583	0.307504
rs16861194	3	188042119	ADIPOQ	locus	1	A	1451	0.933719	G	103	0.0662806	680	0.875161	91	0.117117	6	0.00772201	0.321744
rs182052	3	188043476	ADIPOQ	intron	0.998713	G	1041	0.670747	A	511	0.329253	359	0.462629	323	0.416237	94	0.121134	0.020498
rs16861205	3	188044328	ADIPOQ	intron	0.997426	G	1453	0.937419	A	97	0.0625806	684	0.882581	85	0.109677	6	0.00774194	0.281036
rs822391	3	188046497	ADIPOQ	intron	0.998713	A	1263	0.813789	G	289	0.186211	515	0.66366	233	0.300258	28	0.0360825	0.49975
rs16861210	3	188049192	ADIPOQ	intron	1	G	1403	0.902831	A	151	0.0971686	637	0.81982	129	0.166023	11	0.014157	0.371053
rs822396	3	188049571	ADIPOQ	intron	0.998713	A	1284	0.82732	G	268	0.17268	535	0.689433	214	0.275773	27	0.0347938	0.726927
rs12495941	3	188050874	ADIPOQ	intron	1	C	1036	0.666667	A	518	0.333333	351	0.451737	334	0.429858	92	0.118404	0.715028
rs7649121	3	188051479	ADIPOQ	intron	1	A	1284	0.826255	T	270	0.173745	533	0.685972	218	0.280566	26	0.033462	0.605839
rs17366568	3	188053147	ADIPOQ	intron	1	G	1351	0.869369	A	203	0.130631	592	0.761905	167	0.214929	18	0.023166	0.00689931
rs3821799	3	188054180	ADIPOQ	intron	1	G	826	0.531532	A	728	0.468468	232	0.298584	362	0.465894	183	0.235521	0.0469953
rs17366743	3	188054783	ADIPOQ	coding-nonsynon	1	A	1514	0.97426	G	40	0.02574	738	0.949807	38	0.048906	1	0.001287	0.261294
rs6773957	3	188056399	ADIPOQ	untranslated	1	G	946	0.608752	A	608	0.391248	301	0.387387	344	0.442728	132	0.169884	0.0111989
rs2082940	3	188056858	ADIPOQ	untranslated	0.998713	G	1389	0.894974	A	163	0.105026	623	0.802835	143	0.184278	10	0.0128866	0.563394
rs6444175	3	188062438	ADIPOQ	unknown	0.997426	G	1113	0.718065	A	437	0.281935	403	0.52	307	0.396129	65	0.083871	0.0162984
rs1403696	3	188062560	ADIPOQ	unknown	0.997426	G	1548	0.99871	A	2	0.00129032	773	0.997419	2	0.00258065	0	0	NA
rs4961	4	2943715	ADD1		0.996139	C	1205	0.778424	A	343	0.221576	470	0.607235	265	0.342377	39	0.0503876	0.445255
rs4455399	4	8318797	HTRA3	unknown	0.998713	A	1220	0.786082	G	332	0.213918	486	0.626289	248	0.319588	42	0.0541237	0.652235
rs4077992	4	8327311	HTRA3	intron	0.998713	A	1101	0.709407	C	451	0.290593	404	0.520619	293	0.377577	79	0.101804	0.118388
rs12639755	4	8330940	HTRA3	intron	1	G	931	0.599099	A	623	0.400901	286	0.368082	359	0.462033	132	0.169884	0.910309
rs6447854	4	8333358	HTRA3	intron	0.998713	A	1166	0.751289	G	386	0.248711	442	0.569588	282	0.363402	52	0.0670103	0.258174
rs7670269	4	8336434	HTRA3	intron	0.997426	A	830	0.535484	G	720	0.464516	231	0.298065	368	0.474839	176	0.227097	0.335566
rs7690786	4	8338463	HTRA3	intron	1	A	835	0.537323	G	719	0.462677	233	0.299871	369	0.474903	175	0.225225	0.334367
rs4432734	4	8339897	HTRA3	intron	0.998713	G	868	0.559278	C	684	0.440722	251	0.323454	366	0.471649	159	0.204897	0.243876
rs13140502	4	8342334	HTRA3	intron	1	C	1250	0.804376	A	304	0.195624	512	0.658945	226	0.290862	39	0.0501931	0.220978
rs13132047	4	8342818	HTRA3	intron	0.998713	G	835	0.538015	A	717	0.461985	228	0.293814	379	0.488402	169	0.217784	0.917208
rs13132711	4	8343727	HTRA3	intron	1	C	832	0.535393	A	722	0.464607	228	0.293436	376	0.483912	173	0.222651	0.740826
rs4235257	4	8344298	HTRA3	intron	0.998713	G	854	0.550258	A	698	0.449742	235	0.302835	384	0.494845	157	0.20232	0.292971
rs13129283	4	8344456	HTRA3	intron	1	C	1343	0.864221	G	211	0.135779	578	0.743887	187	0.240669	12	0.015444	0.328095
rs4235258	4	8344874	HTRA3	intron	1	A	850	0.546976	G	704	0.453024	240	0.30888	370	0.47619	167	0.214929	0.287671
rs13130633	4	8345096	HTRA3	intron	0.998713	G	1227	0.790593	A	325	0.209407	487	0.627577	253	0.326031	36	0.0463918	0.746225
rs6818906	4	8345449	HTRA3	intron	0.996139	G	1220	0.788114	A	328	0.211886	484	0.625323	252	0.325581	38	0.0490956	0.746425
rs4696796	4	8354457	HTRA3	intron	0.997426	A	803	0.518065	G	747	0.481935	204	0.263226	395	0.509677	176	0.227097	0.526647
rs4696797	4	8354938	HTRA3	intron	0.996139	G	913	0.589793	A	635	0.410207	281	0.363049	351	0.453488	142	0.183463	0.269373
rs13144236	4	8355037	HTRA3	intron	1	G	1176	0.756757	A	378	0.243243	441	0.567568	294	0.378378	42	0.0540541	0.478852
rs4696800	4	8356681	HTRA3	intron	0.998713	C	1107	0.713273	A	445	0.286727	389	0.501289	329	0.423969	58	0.0747423	0.129687
rs4696803	4	8357249	HTRA3	intron	1	G	1100	0.707851	A	454	0.292149	385	0.495495	330	0.42471	62	0.0797941	0.10139
rs6447857	4	8361157	HTRA3	unknown	0.998713	A	1031	0.664304	G	521	0.335696	342	0.440722	347	0.447165	87	0.112113	0.90311
rs6818156	4	8361943	HTRA3	unknown	0.997426	G	1076	0.694194	A	474	0.305806	368	0.474839	340	0.43871	67	0.0864516	0.909709
rs4629434	4	8363224	HTRA3	unknown	0.998713	G	1177	0.758376	A	375	0.241624	437	0.563144	303	0.390464	36	0.0463918	0.662534
rs10017993	4	8363331	HTRA3	unknown	0.998713	A	1461	0.941366	G	91	0.058634	688	0.886598	85	0.109536	3	0.00386598	0.640374
rs10029934	4	8364364	HTRA3	unknown	0.998713	A	1269	0.817655	G	283	0.182345	513	0.661082	243	0.313144	20	0.0257732	0.59534
rs800440	4	24400202	SOD3	unknown	1	A	1537	0.98906	G	17	0.0109395	760	0.978121	17	0.021879	0	0	1
rs6849330	4	24401273	SOD3	unknown	1	C	1516	0.975547	A	38	0.024453	742	0.954955	32	0.041184	3	0.003861	0.283679
rs2284659	4	24403895	SOD3	locus	0.997426	C	1045	0.674194	A	505	0.325806	361	0.465806	323	0.416774	91	0.117419	1
rs8192287	4	24405666	SOD3	untranslated	1	C	1456	0.936937	A	98	0.0630631	684	0.880309	88	0.113256	5	0.00643501	1
rs699474	4	24405962	SOD3	intron	1	G	1538	0.989704	C	16	0.010296	761	0.979408	16	0.020592	0	0	1
rs7655372	4	24407984	SOD3	intron	1	G	1548	0.996139	A	6	0.003861	771	0.992278	6	0.00772201	0	0	1
rs10026758	4	24412662	SOD3	unknown	1	A	1516	0.975547	G	38	0.024453	742	0.954955	32	0.041184	3	0.003861	0.283679
rs2695234	4	24413336	SOD3	unknown	0.997426	G	1436	0.926452	A	114	0.0735484	668	0.861935	100	0.129032	7	0.00903226	0.727261
rs17552548	4	24413820	SOD3	unknown	1	A	1457	0.93758	G	97	0.0624196	683	0.879022	91	0.117117	3	0.003861	1
rs758946	4	24416385	SOD3	unknown	1	A	1428	0.918919	G	126	0.0810811	653	0.840412	122	0.157014	2	0.002574	0.151588
rs6810940	4	75061053	PF4	unknown	1	A	1285	0.826898	G	269	0.173102	539	0.693694	207	0.266409	31	0.039897	0.490251
rs2472655	4	75061882	PF4	unknown	0.998713	A	1367	0.880799	G	185	0.119201	599	0.771907	169	0.217784	8	0.0103093	0.823518
rs6813952	4	75063296	PF4	unknown	1	A	1504	0.967825	C	50	0.032175	729	0.938224	46	0.0592021	2	0.002574	0.516642
rs352002	4	75064396	PF4	unknown	0.998713	A	1550	0.998711	C	2	0.00128866	774	0.997423	2	0.00257732	0	0	1
rs352003	4	75064520	PF4	unknown	1	A	1551	0.998069	G	3	0.0019305	774	0.996139	3	0.003861	0	0	1
rs11574452	4	75065525	PF4	locus	1	C	1502	0.966538	A	52	0.033462	726	0.934363	50	0.0643501	1	0.001287	1
rs394408	4	75068216	PPBP	locus	0.998713	G	1378	0.887887	A	174	0.112113	611	0.787371	156	0.201031	9	0.0115979	0.449255
rs442155	4	75070096	PPBP	unknown	0.998713	A	1369	0.882088	G	183	0.117912	601	0.774485	167	0.215206	8	0.0103093	1
rs17784978	4	89112382	SPP1	unknown	1	G	1406	0.904762	A	148	0.0952381	634	0.815959	138	0.177606	5	0.00643501	0.0571148
rs6813526	4	89113259	SPP1	unknown	0.997426	A	1154	0.744516	G	396	0.255484	422	0.544516	310	0.4	43	0.0554839	0.582342
rs2853749	4	89116838	SPP1	intron	1	G	1145	0.736808	A	409	0.263192	413	0.531532	319	0.410553	45	0.0579151	0.351165
rs11728697	4	89117965	SPP1	intron	1	A	895	0.575933	G	659	0.424067	258	0.332046	379	0.487773	140	0.18018	0.588041
rs6840362	4	89118944	SPP1	intron	1	G	1129	0.726512	A	425	0.273488	413	0.531532	303	0.389961	61	0.0785071	0.329567
rs6811536	4	89121429	SPP1	intron	1	G	1103	0.709781	A	451	0.290219	399	0.513514	305	0.392535	73	0.0939511	0.184782
rs9138	4	89123366	SPP1	untranslated	1	A	1140	0.733591	C	414	0.266409	409	0.526384	322	0.414414	46	0.0592021	0.59994
rs10012150	4	89124819	SPP1	unknown	1	A	1210	0.778636	G	344	0.221364	469	0.603604	272	0.350064	36	0.046332	0.764124
rs11732711	4	89127664	SPP1	unknown	1	A	1127	0.725225	G	427	0.274775	412	0.530245	303	0.389961	62	0.0797941	0.270473
rs6838095	4	89128460	SPP1	unknown	0.998713	G	1059	0.682345	A	493	0.317655	360	0.463918	339	0.436856	77	0.0992268	0.710729
rs10518301	4	120454573	FABP2	unknown	0.998713	A	998	0.643041	G	554	0.356959	310	0.399485	378	0.487113	88	0.113402	0.490951
rs17050312	4	120455134	FABP2	unknown	1	G	1380	0.888031	A	174	0.111969	614	0.790219	152	0.195624	11	0.014157	0.627937
rs1546502	4	120455346	FABP2	unknown	0.998713	A	1054	0.679124	G	498	0.320876	352	0.453608	350	0.451031	74	0.0953608	1
rs878374	4	120457012	FABP2	unknown	0.997426	G	910	0.587097	A	640	0.412903	261	0.336774	388	0.500645	126	0.162581	0.588141
rs11724758	4	120459326	FABP2	untranslated	0.997426	G	832	0.536774	A	718	0.463226	218	0.28129	396	0.510968	161	0.207742	0.587641
rs1546503	4	120460615	FABP2	intron	0.998713	A	1006	0.648196	G	546	0.351804	321	0.41366	364	0.469072	91	0.117268	1
rs11935130	4	120461173	FABP2	intron	1	C	1187	0.763835	A	367	0.236165	452	0.581725	283	0.364221	42	0.0540541	1
rs1799883	4	120461350	FABP2	coding-nonsynon	0.997426	G	1148	0.740645	A	402	0.259355	418	0.539355	312	0.402581	45	0.0580645	0.336366
rs10006259	4	120461593	FABP2	intron	0.998713	G	1008	0.649485	A	544	0.350515	322	0.414948	364	0.469072	90	0.115979	1
rs1397613	4	120462377	FABP2	intron	1	A	913	0.587516	C	641	0.412484	263	0.338481	387	0.498069	127	0.163449	0.673633
rs10034661	4	120463533	FABP2	locus	0.998713	G	1149	0.740335	A	403	0.259665	418	0.53866	313	0.403351	45	0.0579897	0.336166
rs5333	4	148818642	EDNRA	synonymous	0.984556	T	1179	0.770588	C	351	0.229412	458	0.598693	263	0.343791	44	0.0575163	1
rs5334	4	148818678	EDNRA	synonymous	0.989704	C	1185	0.770481	T	353	0.229519	460	0.598179	265	0.344603	44	0.0572172	1
rs5343	4	148822597	EDNRA	UTR	0.988417	G	1031	0.671224	A	505	0.328776	351	0.457031	329	0.428385	88	0.114583	0.628937
rs4508864	4	155700739	FGB	unknown	0.996139	G	1241	0.80168	A	307	0.19832	503	0.649871	235	0.303618	36	0.0465116	0.610539
rs1800788_x	4	155703364	FGB	locus	0.958816	C	1174	0.787919	T	316	0.212081	459	0.616107	256	0.343624	30	0.0402685	0.441256
rs2227401	4	155705831	FGB	intron	1	G	1246	0.801802	A	308	0.198198	505	0.649936	236	0.303732	36	0.046332	0.741326
rs2227412	4	155708545	FGB	intron	1	A	1338	0.861004	G	216	0.138996	570	0.733591	198	0.254826	9	0.011583	0.483398
rs4220_x	4	155711209	FGB	coding-nonsynon	0.954955	G	1213	0.817385	A	271	0.182615	500	0.673854	213	0.287062	29	0.0390836	1
rs1044291_x	4	155712802	FGB	unknown	0.963964	C	989	0.660214	T	509	0.339786	329	0.439252	331	0.441923	89	0.118825	0.817618
rs4463047	4	155714983	FGB	unknown	1	A	1336	0.859717	G	218	0.140283	572	0.736165	192	0.247104	13	0.016731	0.538946
rs1800788_y	4	155841519	FGB		1	G	1230	0.791506	A	324	0.208494	485	0.624196	260	0.33462	32	0.041184	0.533547
rs4220_y	4	155849364	FGB	nonsynonymous	1	G	1274	0.81982	A	280	0.18018	526	0.676963	222	0.285714	29	0.037323	1
rs1044291_y	4	155850957	FGB		0.998713	G	1028	0.662371	A	524	0.337629	343	0.44201	342	0.440722	91	0.117268	0.819918
rs2910829	5	59505656	PDE4D		0.984556	C	773	0.505229	T	757	0.494771	185	0.24183	403	0.526797	177	0.231373	0.912509
rs702553	5	59772530	PDE4D		0.985843	T	1084	0.707572	A	448	0.292428	385	0.502611	314	0.409922	67	0.0874674	0.709829
rs12188950	5	59819074	PART1		0.989704	T	1326	0.862159	C	212	0.137841	580	0.754226	166	0.215865	23	0.029909	0.0889911
rs152312	5	59823573	PDE4D		0.989704	T	1384	0.89987	C	154	0.10013	621	0.807542	142	0.184655	6	0.00780234	0.555149
rs456009	5	59832491	PDE4D		0.980695	T	868	0.569554	C	656	0.430446	245	0.321522	378	0.496063	139	0.182415	0.456354
rs706713	5	67558478	PIK3R1	synonymous	0.940798	T	1089	0.74487	C	373	0.25513	403	0.5513	283	0.387141	45	0.0615595	0.672033
rs251401	5	67575927	PIK3R1	intron	0.976834	A	1423	0.937418	G	95	0.0625823	668	0.880105	87	0.114625	4	0.00527009	0.0713974
rs1866389_x	5	79397021	THBS4	coding-nonsynon	0.994852	C	1204	0.778784	G	342	0.221216	473	0.611902	258	0.333765	42	0.0543338	0.286971
rs3091307	5	132017035	IL13	unknown	0.998713	A	1198	0.771907	G	354	0.228093	462	0.595361	274	0.353093	40	0.0515464	0.572243
rs2069744	5	132022568	IL13	intron	1	G	1547	0.995495	A	7	0.0045045	770	0.990991	7	0.00900901	0	0	1
rs1295686	5	132023742	IL13	intron	1	G	1227	0.789575	A	327	0.210425	482	0.620335	263	0.338481	32	0.041184	0.886111
rs20541	5	132023863	IL13	coding-nonsynon	1	G	1225	0.788288	A	329	0.211712	479	0.616474	267	0.343629	31	0.039897	1
rs848	5	132024399	IL13	untranslated	0.997426	C	1223	0.789032	A	327	0.210968	480	0.619355	263	0.339355	32	0.0412903	1
rs1295683	5	132026775	IL13	unknown	0.993565	G	1372	0.888601	A	172	0.111399	609	0.78886	154	0.199482	9	0.011658	0.788899
rs2243297	5	132027070	IL13	unknown	0.994852	T	1496	0.967658	A	50	0.0323415	723	0.935317	50	0.0646831	0	0	1
rs2243204	5	132027393	IL13	unknown	0.997426	G	1434	0.925161	A	116	0.0748387	662	0.854194	110	0.141935	3	0.00387097	0.753422
rs2243208	5	132029050	IL13	unknown	0.998713	A	1437	0.925902	G	115	0.0740979	664	0.85567	109	0.140464	3	0.00386598	0.753491
rs2243210	5	132029285	IL13	unknown	1	G	1449	0.932432	A	105	0.0675676	675	0.868726	99	0.127413	3	0.003861	1
rs2243217	5	132029832	IL13	unknown	1	A	1446	0.930502	T	108	0.0694981	672	0.864865	102	0.131274	3	0.003861	1
rs2243218	5	132029923	IL13	unknown	1	G	1443	0.928571	A	111	0.0714286	669	0.861004	105	0.135135	3	0.003861	1
rs2243219	5	132030024	IL13	unknown	0.998713	A	1440	0.927835	G	112	0.0721649	667	0.859536	106	0.136598	3	0.00386598	1
rs2243221	5	132030743	IL13	unknown	1	G	1443	0.928571	A	111	0.0714286	670	0.862291	103	0.132561	4	0.00514801	1
rs2243228	5	132032262	IL4	unknown	1	A	1442	0.927928	C	112	0.0720721	668	0.859717	106	0.136422	3	0.003861	1
rs2243302	5	132032430	IL4	unknown	1	G	1376	0.885457	A	178	0.114543	611	0.786358	154	0.198198	12	0.015444	1
rs2243231	5	132032946	IL4	unknown	1	G	1552	0.998713	A	2	0.001287	775	0.997426	2	0.002574	0	0	1
rs2243248	5	132036543	IL4	locus	1	A	1437	0.92471	C	117	0.0752896	665	0.855856	107	0.137709	5	0.00643501	1
rs2243250	5	132037053	IL4	locus	0.998713	G	1328	0.85567	A	224	0.14433	571	0.735825	186	0.239691	19	0.0244845	0.326967
rs2070874	5	132037609	IL4	untranslated	1	G	1331	0.856499	A	223	0.143501	573	0.737452	185	0.238095	19	0.024453	0.327167
rs2227284	5	132040624	IL4	intron	0.997426	C	1134	0.731613	A	416	0.268387	408	0.526452	318	0.410323	49	0.0632258	0.783522
rs2227282	5	132041078	IL4	intron	1	C	1135	0.730373	G	419	0.269627	407	0.52381	321	0.413127	49	0.0630631	0.69763
rs2243263	5	132041198	IL4	intron	1	C	1371	0.882239	G	183	0.117761	603	0.776062	165	0.212355	9	0.011583	0.814419
rs2243266	5	132041688	IL4	intron	1	G	1330	0.855856	A	224	0.144144	572	0.736165	186	0.239382	19	0.024453	0.328667
rs2243270	5	132042008	IL4	intron	0.998713	A	1313	0.846005	G	239	0.153995	558	0.719072	197	0.253866	21	0.0270619	0.460854
rs2243274	5	132042731	IL4	intron	1	G	1315	0.846203	A	239	0.153797	559	0.719434	197	0.253539	21	0.027027	0.463754
rs2243281	5	132044294	IL4	intron	0.998713	A	1431	0.922036	G	121	0.0779639	661	0.851804	109	0.140464	6	0.00773196	0.271716
rs2243283	5	132044492	IL4	intron	1	G	1552	0.998713	C	2	0.001287	775	0.997426	2	0.002574	0	0	NA
rs2069885	5	135256064	IL9	coding-nonsynon	1	G	1373	0.883526	A	181	0.116474	607	0.78121	159	0.204633	11	0.014157	1
rs2069882	5	135257532	IL9	intron	0.998713	A	1254	0.80799	G	298	0.19201	504	0.649485	246	0.31701	26	0.0335052	0.880612
rs2069879	5	135257985	IL9	intron	1	C	1270	0.817246	G	284	0.182754	518	0.666667	234	0.301158	25	0.032175	1
rs2069867	5	135261356	IL9	locus	1	G	1276	0.821107	A	278	0.178893	525	0.675676	226	0.290862	26	0.033462	1
rs31563	5	135263505	IL9	unknown	1	G	1338	0.861004	A	216	0.138996	574	0.738739	190	0.24453	13	0.016731	1
rs17169344	5	135263914	IL9	unknown	0.998713	A	1363	0.878222	G	189	0.121778	593	0.764175	177	0.228093	6	0.00773196	0.169176
rs31562	5	135264193	IL9	unknown	1	A	1500	0.965251	G	54	0.034749	723	0.930502	54	0.0694981	0	0	1
rs1042713	5	148186633	ADRB2	nonsynonymous	0.978121	G	987	0.649342	A	533	0.350658	323	0.425	341	0.448684	96	0.126316	0.232277
rs1042714	5	148186666	ADRB2	nonsynonymous	0.952381	C	834	0.563514	G	646	0.436486	246	0.332432	342	0.462162	152	0.205405	0.128087
rs1800888	5	148187078	ADRB2	nonsynonymous	0.979408	C	1504	0.988173	T	18	0.0118265	743	0.976347	18	0.0236531	0	0	1
rs1801020	5	176769138	F12	untranslated	0.997426	G	1142	0.736774	A	408	0.263226	429	0.553548	284	0.366452	62	0.08	0.789621
rs5988	6	6097136	F13A1	nonsynonymous	0.907336	C	1125	0.797872	G	285	0.202128	448	0.635461	229	0.324823	28	0.0397163	0.49935
rs5987	6	6097139	F13A1	coding-nonsynon	1	G	1460	0.939511	A	94	0.0604891	686	0.882883	88	0.113256	3	0.003861	0.647757
rs5982	6	6119865	F13A1	coding-nonsynon	0.984556	G	1200	0.784314	A	330	0.215686	478	0.624837	244	0.318954	43	0.0562092	0.641836
rs5985	6	6263794	F13A1	coding-nonsynon	0.997426	C	1127	0.727097	A	423	0.272903	407	0.525161	313	0.403871	55	0.0709677	0.80102
rs1014505	6	12394100	EDN1	unknown	0.998713	C	797	0.513531	G	755	0.486469	196	0.252577	405	0.521907	175	0.225515	0.531947
rs9380978	6	12394824	EDN1	unknown	1	A	1269	0.816602	G	285	0.183398	520	0.669241	229	0.294723	28	0.036036	0.721428
rs3087459	6	12397625	EDN1	locus	0.996139	A	1264	0.816537	C	284	0.183463	518	0.669251	228	0.294574	28	0.0361757	0.731727
rs1800542	6	12400514	EDN1	intron	0.998713	G	1497	0.964562	A	55	0.0354381	723	0.931701	51	0.0657216	2	0.00257732	0.400801
rs9296343	6	12401519	EDN1	intron	1	C	1502	0.966538	G	52	0.033462	727	0.93565	48	0.0617761	2	0.002574	0.399908
rs5369	6	12402244	EDN1	coding-synon	0.998713	G	1358	0.875	A	194	0.125	599	0.771907	160	0.206186	17	0.0219072	0.10419
rs1794849	6	12402848	EDN1	intron	1	G	1123	0.722651	A	431	0.277349	410	0.527671	303	0.389961	64	0.0823681	0.615538
rs10478723	6	12403447	EDN1	intron	1	G	1501	0.965894	A	53	0.0341055	726	0.934363	49	0.0630631	2	0.002574	0.399908
rs6912834	6	12403521	EDN1	intron	1	A	1372	0.882883	G	182	0.117117	601	0.773488	170	0.21879	6	0.00772201	0.137281
rs2071943	6	12403800	EDN1	intron	1	G	1187	0.763835	A	367	0.236165	457	0.58816	273	0.351351	47	0.0604891	0.463354
rs1629862	6	12403862	EDN1	intron	1	G	1359	0.874517	A	195	0.125483	599	0.770914	161	0.207207	17	0.021879	0.0625937
rs1630736	6	12403973	EDN1	intron	1	G	877	0.56435	A	677	0.43565	243	0.312741	391	0.503218	143	0.184041	0.671333
rs5370	6	12404241	EDN1	coding-nonsynon	1	C	1182	0.760618	A	372	0.239382	455	0.585586	272	0.350064	50	0.0643501	0.254075
rs9296344	6	12405014	EDN1	locus	1	A	1483	0.954311	G	71	0.0456885	708	0.911197	67	0.0862291	2	0.002574	1
rs4714383	6	12405468	EDN1	unknown	1	G	1043	0.671171	A	511	0.328829	356	0.458172	331	0.425997	90	0.11583	0.812819
rs4714384	6	12405839	EDN1	unknown	0.998713	A	1074	0.69201	G	478	0.30799	373	0.48067	328	0.42268	75	0.0966495	1
rs2859338	6	12406970	EDN1	unknown	0.998713	G	860	0.554124	A	692	0.445876	242	0.311856	376	0.484536	158	0.203608	0.742426
rs16872592	6	12409307	EDN1	unknown	0.998713	G	1365	0.87951	A	187	0.12049	602	0.775773	161	0.207474	13	0.0167526	1
rs7356986	6	12409448	EDN1	unknown	1	G	1366	0.879022	A	188	0.120978	602	0.774775	162	0.208494	13	0.016731	0.801126
rs6906760	6	12409657	EDN1	unknown	0.998713	T	1363	0.878222	A	189	0.121778	600	0.773196	163	0.210052	13	0.0167526	0.801047
rs2274136	6	17741040	NUP153	nonsynonymous	0.954955	A	1140	0.768194	G	344	0.231806	434	0.584906	272	0.366577	36	0.0485175	0.165783
rs3476	6	18333152	DEK	UTR	0.980695	C	1190	0.78084	T	334	0.21916	466	0.611549	258	0.338583	38	0.0498688	0.872613
rs3406	6	22302552	LOC401237	UTR	0.944659	T	1133	0.771798	A	335	0.228202	427	0.581744	279	0.380109	28	0.0381471	0.00949905
rs6239	6	22395724	PRL	synonymous	0.970399	C	1452	0.962865	T	56	0.0371353	705	0.935013	42	0.0557029	7	0.00928382	0.000623936
rs1205960	6	22396139	PRL	intron	0.951094	G	1078	0.729364	A	400	0.270636	382	0.516915	314	0.424899	43	0.0581867	0.593241
rs2175	6	22940993	WIAF614	intergenic	0.969112	G	941	0.624834	A	565	0.375166	297	0.394422	347	0.460823	109	0.144754	0.813419
rs2274305	6	24399182	KAAG1	nonsynonymous	0.947233	G	966	0.65625	A	506	0.34375	326	0.442935	314	0.42663	96	0.130435	0.811019
rs2793422	6	24526327	MRS2L	synonymous	0.98713	G	957	0.623859	A	577	0.376141	304	0.396349	349	0.45502	114	0.148631	0.138786
rs13735	6	24531603	MRS2L	intron	0.907336	G	941	0.667376	A	469	0.332624	312	0.442553	317	0.449645	76	0.107801	1
rs3469	6	24533669	WIAF1959	intergenic	0.94852	T	1186	0.804613	C	288	0.195387	515	0.698779	156	0.211669	66	0.0895522	0.0001
rs2760118	6	24611569	ALDH5A1	nonsynonymous	0.737452	C	780	0.680628	T	366	0.319372	269	0.469459	242	0.422339	62	0.108202	0.773923
rs807516	6	24631696	ALDH5A1	intron	0.945946	G	1120	0.761905	A	350	0.238095	417	0.567347	286	0.389116	32	0.0435374	0.229777
rs2760185	6	24641351	ALDH5A1	intron	0.966538	T	779	0.518642	G	723	0.481358	198	0.263648	383	0.509987	170	0.226365	0.59624
rs1129644	6	24761355	TTRAP	synonymous	0.952381	T	1063	0.718243	C	417	0.281757	384	0.518919	295	0.398649	61	0.0824324	0.60194
rs303006	6	25192697	CMAH		0.952381	G	1238	0.836486	A	242	0.163514	523	0.706757	192	0.259459	25	0.0337838	0.561344
rs1002540	6	25199441	CMAH		0.965251	G	1114	0.742667	C	386	0.257333	418	0.557333	278	0.370667	54	0.072	1
rs302969	6	25236180	CMAH		0.967825	C	1074	0.714096	T	430	0.285904	393	0.522606	288	0.382979	71	0.0944149	0.607939
rs9295669	6	25866191	SLC17A4	UTR	0.92278	T	803	0.559972	C	631	0.440028	206	0.287308	391	0.545328	120	0.167364	0.0586941
rs2275905	6	25876085	SLC17A4	intron	0.97426	G	1078	0.712021	A	436	0.287979	381	0.503303	316	0.417437	60	0.0792602	0.89841
rs1892251	6	25877328	SLC17A4	intron	0.93565	G	1320	0.90784	A	134	0.0921596	600	0.825309	120	0.165062	7	0.00962861	1
rs2275906	6	25881788	SLC17A4	synonymous	0.899614	T	1194	0.854077	C	204	0.145923	506	0.723891	182	0.260372	11	0.0157368	0.217452
rs1165209	6	25909298	SLC17A1	intron	0.947233	A	782	0.53125	G	690	0.46875	223	0.302989	336	0.456522	177	0.240489	0.158484
rs1165196	6	25921129	SLC17A1	nonsynonymous	0.93565	T	782	0.537827	C	672	0.462173	224	0.308116	334	0.459422	169	0.232462	0.269173
rs1165153	6	25925768	SLC17A1	intron	0.945946	G	793	0.539456	A	677	0.460544	231	0.314286	331	0.45034	173	0.235374	0.157984
rs1747522	6	25929786	SLC17A1	intron	0.895753	T	771	0.553879	A	621	0.446121	208	0.298851	355	0.510057	133	0.191092	0.365363
rs1780966	6	25967412	SLC17A3	intron	0.953668	A	1145	0.772605	G	337	0.227395	438	0.591093	269	0.363023	34	0.0458839	0.659434
rs1165165	6	25970445	SLC17A3	nonsynonymous	0.875161	C	1069	0.786029	T	291	0.213971	411	0.604412	247	0.363235	22	0.0323529	0.105089
rs1165160	6	25972435	SLC17A3	intron	0.898327	G	753	0.539398	A	643	0.460602	206	0.295129	341	0.488539	151	0.216332	0.816518
rs2071299	6	26022780	SLC17A2	intron	0.967825	C	928	0.617021	T	576	0.382979	281	0.37367	366	0.486702	105	0.139628	0.430557
rs1865760	6	26024958	SLC17A2	synonymous	0.915058	G	895	0.629395	A	527	0.370605	282	0.396624	331	0.465541	98	0.137834	0.90131
rs1540273	6	26032137	SLC17A2	intron	0.918919	T	898	0.628852	C	530	0.371148	283	0.396359	332	0.464986	99	0.138655	1
rs1799945	6	26199158	HFE	nonsynonymous	0.975547	G	1392	0.918206	A	124	0.0817942	639	0.843008	114	0.150396	5	0.00659631	0.71938
rs1800562	6	26201120	HFE	nonsynonymous	0.97426	C	1313	0.867239	G	201	0.132761	569	0.751651	175	0.231176	13	0.0171731	0.670433
rs29230	6	29684372	GABBR1	synonymous	0.990991	T	1336	0.867532	C	204	0.132468	583	0.757143	170	0.220779	17	0.0220779	0.39886
rs2499	6	30021521	HLA-A		0.963964	C	1217	0.812417	A	281	0.187583	531	0.708945	155	0.206943	63	0.0841121	0.00049995
rs915654	6	31646476	LTA	locus	1	T	1079	0.694337	A	475	0.305663	368	0.473616	343	0.441441	66	0.0849421	0.174983
rs2844482	6	31647746	LTA	locus	0.994852	G	1339	0.866106	A	207	0.133894	575	0.743855	189	0.244502	9	0.0116429	0.481712
rs1041981_x	6	31648763	LTA	coding-nonsynon	0.978121	G	991	0.651974	T	529	0.348026	330	0.434211	331	0.435526	99	0.130263	0.426057
rs1041981_y	6	31648763	LTA	nonsynonymous	1	C	992	0.638353	A	562	0.361647	317	0.407979	358	0.460746	102	0.131274	0.820918
rs1799964	6	31650287	LTA; TNF	locus	1	A	1245	0.801158	G	309	0.198842	502	0.646075	241	0.310167	34	0.043758	1
rs1800629	6	31651010	TNF	locus	1	G	1254	0.80695	A	300	0.19305	504	0.648649	246	0.316602	27	0.034749	0.868513
rs3093662	6	31652168	TNF	intron	1	A	1434	0.92278	G	120	0.0772201	663	0.853282	108	0.138996	6	0.00772201	0.143377
rs400547	6	31810689	CLIC1	intron	0.956242	G	1364	0.9179	A	122	0.0820996	624	0.839838	116	0.156124	3	0.00403769	1
rs1800684	6	32259972	AGER	synonymous	0.962677	A	1266	0.846257	T	230	0.153743	531	0.709893	204	0.272727	13	0.0173797	0.681432
rs2581	6	33082379	HLA-DOA	UTR	0.976834	G	823	0.542161	T	695	0.457839	229	0.301713	365	0.480896	165	0.217391	0.234677
rs1541816	6	39270205	KCNK5	intron	0.953668	T	810	0.546559	C	672	0.453441	208	0.280702	394	0.531714	139	0.187584	0.666733
rs10947803	6	39378588	KCNK17	intron	0.933076	C	1118	0.771034	A	332	0.228966	430	0.593103	258	0.355862	37	0.0510345	0.873013
rs3734618	6	39392162	KCNK16	synonymous	0.93565	G	779	0.535763	A	675	0.464237	194	0.26685	391	0.537827	142	0.195323	0.130287
rs835	6	42773866	RDS	UTR	0.97426	G	1111	0.733818	A	403	0.266182	412	0.544254	287	0.379128	58	0.0766182	0.410059
rs9395	6	43256965	SRF	UTR	0.93565	C	1381	0.949794	G	73	0.0502063	656	0.902338	69	0.0949106	2	0.00275103	0.585959
rs2469	6	43407301	WIAF98	intergenic	0.929215	A	834	0.577562	G	610	0.422438	230	0.31856	374	0.518006	118	0.163435	0.825617
rs25648	6	43846955	VEGF	UTR	0.863578	G	1169	0.871088	A	173	0.128912	512	0.76304	145	0.216095	14	0.0208644	0.623838
rs974670	6	46775302	TDRD6	intron	0.998713	G	866	0.55799	A	686	0.44201	247	0.318299	372	0.479381	157	0.20232	1
rs9472823	6	46776584	TDRD6	intron	1	A	1544	0.993565	G	10	0.00643501	767	0.98713	10	0.01287	0	0	1
rs10498771	6	46779231	PLA2G7	unknown	1	A	1544	0.993565	C	10	0.00643501	767	0.98713	10	0.01287	0	0	1
rs1051931	6	46780902	PLA2G7	coding-nonsynon	1	G	1229	0.790862	A	325	0.209138	483	0.621622	263	0.338481	31	0.039897	1
rs2216465	6	46783978	PLA2G7	intron	1	G	1081	0.695624	C	473	0.304376	383	0.492921	315	0.405405	79	0.101673	0.447955
rs4498351	6	46784742	PLA2G7	intron	1	A	798	0.513514	T	756	0.486486	205	0.263835	388	0.499356	184	0.236808	0.756224
rs1805018	6	46787262	PLA2G7	coding-nonsynon	0.998713	A	1498	0.965206	G	54	0.0347938	725	0.934278	48	0.0618557	3	0.00386598	0.423492
rs9472826	6	46788800	PLA2G7	intron	1	A	1544	0.993565	G	10	0.00643501	767	0.98713	10	0.01287	0	0	1
rs1421372	6	46789362	PLA2G7	intron	1	G	1222	0.786358	A	332	0.213642	476	0.612613	270	0.34749	31	0.039897	0.766323
rs1362931	6	46790038	PLA2G7	intron	0.998713	C	1220	0.786082	A	332	0.213918	475	0.612113	270	0.347938	31	0.0399485	0.754125
rs17288905	6	46791341	PLA2G7	intron	0.993565	A	1388	0.898964	G	156	0.101036	624	0.80829	140	0.181347	8	0.0103627	0.363167
rs16874962	6	46791436	PLA2G7	intron	1	G	1487	0.956885	A	67	0.0431145	712	0.916345	63	0.0810811	2	0.002574	0.605029
rs1805017	6	46792181	PLA2G7	coding-nonsynon	1	G	1172	0.754183	A	382	0.245817	438	0.563707	296	0.380952	43	0.0553411	0.553245
rs6929105	6	46793245	PLA2G7	intron	0.998713	G	1167	0.751933	A	385	0.248067	435	0.560567	297	0.382732	44	0.056701	0.89621
rs12195701	6	46795378	PLA2G7	intron	1	G	1262	0.812098	A	292	0.187902	511	0.657658	240	0.30888	26	0.033462	0.860414
rs3799863	6	46795750	PLA2G7	intron	1	T	1510	0.971686	A	44	0.028314	736	0.947233	38	0.048906	3	0.003861	0.283679
rs3799861	6	46797488	PLA2G7	intron	1	G	1221	0.785714	A	333	0.214286	475	0.611326	271	0.348777	31	0.039897	0.755224
rs12528807	6	46804466	PLA2G7	intron	1	A	1432	0.921493	C	122	0.0785071	661	0.850708	110	0.14157	6	0.00772201	1
rs1421368	6	46804552	PLA2G7	intron	0.998713	A	1416	0.912371	G	136	0.0876289	646	0.832474	124	0.159794	6	0.00773196	0.765783
rs1421378	6	46811472	PLA2G7	locus	1	A	1020	0.656371	G	534	0.343629	344	0.442728	332	0.427284	101	0.129987	0.416258
rs1421379	6	46813953	PLA2G7	unknown	1	G	1279	0.823037	A	275	0.176963	531	0.683398	217	0.279279	29	0.037323	0.576542
rs6458705	6	49681860	RHAG	intron	1	G	1318	0.848134	A	236	0.151866	560	0.720721	198	0.254826	19	0.024453	0.441456
rs9463517	6	49683100	RHAG	intron	0.997426	A	1438	0.927742	G	112	0.0722581	666	0.859355	106	0.136774	3	0.00387097	1
rs1009099	6	49683967	RHAG	intron	1	T	1441	0.927284	A	113	0.0727156	668	0.859717	105	0.135135	4	0.00514801	1
rs3799675	6	49685174	RHAG	intron	1	G	1123	0.722651	A	431	0.277349	415	0.534106	293	0.377091	69	0.0888031	0.688731
rs16879499	6	49688442	RHAG	intron	1	A	1512	0.972973	G	42	0.027027	735	0.945946	42	0.0540541	0	0	1
rs16879521	6	49691830	RHAG	intron	0.996139	G	1506	0.972868	A	42	0.0271318	732	0.945736	42	0.0542636	0	0	1
rs1471541	6	49694233	RHAG	intron	0.998713	A	1315	0.847294	C	237	0.152706	559	0.720361	197	0.253866	20	0.0257732	0.69653
rs11759060	6	49694375	RHAG	intron	1	G	1121	0.721364	A	433	0.278636	414	0.532819	293	0.377091	70	0.0900901	0.233477
rs12524967	6	49695186	RHAG	intron	1	A	1260	0.810811	G	294	0.189189	518	0.666667	224	0.288288	35	0.045045	0.509249
rs7760223	6	49700192	RHAG	intron	1	G	1015	0.653153	A	539	0.346847	331	0.425997	353	0.454311	93	0.119691	0.814919
rs2180723	6	49706769	RHAG	intron	0.998713	G	826	0.532216	A	726	0.467784	229	0.295103	368	0.474227	179	0.23067	0.239476
rs6934867	6	49707421	RHAG	intron	1	C	1274	0.81982	A	280	0.18018	526	0.676963	222	0.285714	29	0.037323	1
rs13198157	6	49710719	RHAG	intron	0.998713	A	838	0.539948	G	714	0.460052	237	0.305412	364	0.469072	175	0.225515	0.516348
rs2753076	6	49712930	RHAG		0.975547	A	1219	0.80409	T	297	0.19591	491	0.647757	237	0.312665	30	0.0395778	0.517748
rs2518100	6	49717093	RHAG	unknown	0.996139	A	962	0.621447	C	586	0.378553	303	0.391473	356	0.459948	115	0.148579	0.735426
rs3819025	6	52159233	IL17	intron	0.916345	G	1374	0.964888	A	50	0.0351124	662	0.929775	50	0.0702247	0	0	1
rs1736	6	70973719	COL19A1	UTR	0.98713	C	962	0.627119	T	572	0.372881	303	0.395046	356	0.464146	108	0.140808	0.730827
rs6296	6	78228979	HTR1B	synonymous	0.957529	G	1102	0.740591	C	386	0.259409	404	0.543011	294	0.395161	46	0.061828	0.567143
rs6298	6	78229711	HTR1B	synonymous	0.962677	C	1106	0.739305	T	390	0.260695	405	0.541444	296	0.395722	47	0.0628342	0.477052
rs210968	6	117728843	ROS1	coding-nonsynon	1	A	1550	0.997426	C	4	0.002574	774	0.996139	2	0.002574	1	0.001287	1
rs529038	6	117728926	ROS1	coding-nonsynon	1	G	1156	0.743887	A	398	0.256113	429	0.552124	298	0.383526	50	0.0643501	0.580042
rs12664076	6	117757225	ROS1	coding-nonsynon	1	C	1552	0.998713	G	2	0.001287	775	0.997426	2	0.002574	0	0	1
rs2229079	6	117790514	ROS1	coding-nonsynon	0.998713	G	1412	0.909794	A	140	0.0902062	643	0.828608	126	0.162371	7	0.00902062	0.7704
rs2243380	6	117831072	ROS1	coding-nonsynon	1	G	1413	0.909266	A	141	0.0907336	640	0.823681	133	0.171171	4	0.00514801	0.336897
rs1998206	6	117832141	ROS1	coding-nonsynon	0.998713	A	1326	0.854381	C	226	0.145619	570	0.734536	186	0.239691	20	0.0257732	0.158484
rs9402877	6	137550768	IFNGR1	unknown	1	A	977	0.6287	T	577	0.3713	303	0.389961	371	0.477477	103	0.132561	0.428057
rs17181618	6	137552418	IFNGR1	unknown	1	C	1307	0.841055	A	247	0.158945	549	0.706564	209	0.268983	19	0.024453	1
rs9494693	6	137553204	IFNGR1	unknown	1	C	1538	0.989704	G	16	0.010296	761	0.979408	16	0.020592	0	0	1
rs1854154	6	137554340	IFNGR1	unknown	0.998713	G	909	0.585696	A	643	0.414304	273	0.351804	363	0.467784	140	0.180412	0.746025
rs4896243	6	137556483	IFNGR1	unknown	0.998713	A	814	0.524485	G	738	0.475515	221	0.284794	372	0.479381	183	0.235825	0.342366
rs3799488	6	137561473	IFNGR1	intron	1	A	1373	0.883526	G	181	0.116474	604	0.777349	165	0.212355	8	0.010296	0.627768
rs9376267	6	137572724	IFNGR1	intron	1	G	1206	0.776062	A	348	0.223938	463	0.595882	280	0.36036	34	0.043758	0.879812
rs9376268	6	137574444	IFNGR1	intron	1	G	1211	0.779279	A	343	0.220721	467	0.60103	277	0.356499	33	0.042471	1
rs12204754	6	137575713	IFNGR1	intron	1	A	1484	0.954955	G	70	0.045045	708	0.911197	68	0.0875161	1	0.001287	0.605029
rs10457655	6	137581503	IFNGR1	intron	0.998713	G	1256	0.809278	A	296	0.190722	504	0.649485	248	0.319588	24	0.0309278	0.40246
rs2234711	6	137582213	IFNGR1	locus	0.966538	A	926	0.616511	G	576	0.383489	292	0.388815	342	0.455393	117	0.155792	0.908809
rs1327474	6	137582768	IFNGR1	locus	1	A	826	0.531532	G	728	0.468468	229	0.294723	368	0.473616	180	0.23166	0.39536
rs1799971	6	154452911	OPRM1	nonsynonymous	0.953668	A	1292	0.871795	G	190	0.128205	561	0.757085	170	0.22942	10	0.0134953	0.447706
rs668871	6	160740222	SLC22A3	synonymous	0.976834	C	818	0.538867	T	700	0.461133	221	0.291173	376	0.495389	162	0.213439	0.912909
rs3127596	6	160873025	LPA	intron	1	A	1084	0.697555	G	470	0.302445	386	0.496782	312	0.401544	79	0.101673	0.221078
rs7449650	6	160877104	LPA	intron	1	C	1041	0.669884	A	513	0.330116	346	0.445302	349	0.449163	82	0.105534	0.408159
rs9457933	6	160877759	LPA	intron	0.998713	G	1258	0.810567	A	294	0.189433	505	0.650773	248	0.319588	23	0.0296392	0.587141
rs6919346	6	160880349	LPA	intron	1	G	1309	0.842342	A	245	0.157658	555	0.714286	199	0.256113	23	0.029601	0.576542
rs7767084	6	160882493	LPA	intron	1	A	1315	0.846203	G	239	0.153797	557	0.71686	201	0.258687	19	0.024453	0.707529
rs11751605	6	160883220	LPA	intron	1	A	1317	0.84749	G	237	0.15251	561	0.722008	195	0.250965	21	0.027027	0.543146
rs1801693	6	160889619	LPA	coding-nonsynon	0.980695	G	1060	0.695538	A	464	0.304462	362	0.475066	336	0.440945	64	0.0839895	0.0177982
rs10755578	6	160889728	LPA	locus	0.998713	C	811	0.522552	G	741	0.477448	214	0.275773	383	0.493557	179	0.23067	0.673233
rs7761293	6	160890953	LPA	locus	1	G	823	0.529601	A	731	0.470399	216	0.277992	391	0.503218	170	0.21879	0.914209
rs9364559	6	160896138	LPA	unknown	0.998713	A	1242	0.800258	G	310	0.199742	499	0.643041	244	0.314433	33	0.0425258	0.868913
rs6415084	6	160900320	LPA	intron	1	G	796	0.512227	A	758	0.487773	206	0.265122	384	0.494208	187	0.240669	1
rs9365171	6	160901726	LPA	intron	1	C	1030	0.662806	A	524	0.337194	341	0.438867	348	0.447876	88	0.113256	0.555544
rs9457943	6	160915189	LPA	intron	1	G	1050	0.675676	A	504	0.324324	357	0.459459	336	0.432432	84	0.108108	0.559744
rs3798221	6	160918138	LPA	intron	1	C	1235	0.794723	A	319	0.205277	498	0.640927	239	0.307593	40	0.0514801	0.633037
rs7765803	6	160927528	LPA	coding-nonsynon	0.998713	C	1046	0.673969	G	506	0.326031	355	0.457474	336	0.43299	85	0.109536	0.559344
rs10455872	6	160930108	LPA	intron	0.996139	A	1421	0.917959	G	127	0.0820413	654	0.844961	113	0.145995	7	0.00904393	0.28234
rs7770628	6	160938164	LPA	intron	1	A	796	0.512227	G	758	0.487773	204	0.262548	388	0.499356	185	0.238095	0.343966
rs6932014	6	160946505	LPA	intron	0.998713	A	1023	0.659149	G	529	0.340851	341	0.439433	341	0.439433	94	0.121134	0.809719
rs13202636	6	160949718	LPA	intron	1	A	1194	0.76834	G	360	0.23166	466	0.599743	262	0.337194	49	0.0630631	0.767723
rs6923917	6	160951708	LPA	intron	0.998713	T	1021	0.657861	A	531	0.342139	341	0.439433	339	0.436856	96	0.123711	0.728527
rs10945682	6	160989931	LPA	intron	0.994852	G	1018	0.658473	A	528	0.341527	343	0.443726	332	0.429495	98	0.126779	0.491051
rs7759633	6	160990980	LPA	intron	1	G	1384	0.890605	A	170	0.109395	618	0.795367	148	0.190476	11	0.014157	0.457254
rs1652507	6	161002451	LPA	intron	1	A	1285	0.826898	G	269	0.173102	528	0.679537	229	0.294723	20	0.02574	0.265073
rs1367210	6	161002789	LPA	intron	1	A	1331	0.856499	G	223	0.143501	578	0.743887	175	0.225225	24	0.030888	0.686731
rs783149	6	161008908	LPA	intron	0.998713	C	1282	0.826031	A	270	0.173969	526	0.677835	230	0.296392	20	0.0257732	0.188181
rs1084651	6	161009807	LPA	intron	0.998713	G	1279	0.824098	A	273	0.175902	523	0.673969	233	0.300258	20	0.0257732	0.20218
rs4252125	6	161072230	PLG	coding-nonsynon	1	G	1114	0.71686	A	440	0.28314	403	0.518662	308	0.396396	66	0.0849421	0.70013
rs2069824	7	22538472	IL6		0.958816	T	1343	0.901342	C	147	0.0986577	608	0.816107	127	0.17047	10	0.0134228	0.0128987
rs2069827	7	22538696	IL6		0.940798	G	1338	0.915185	T	124	0.0848153	610	0.834473	118	0.161423	3	0.00410397	0.752713
rs2069832	7	22540673	IL6	intron	0.933076	G	848	0.584828	A	602	0.415172	251	0.346207	346	0.477241	128	0.176552	0.567143
rs2069840	7	22541812	IL6	intron	0.949807	C	962	0.651762	G	514	0.348238	311	0.421409	340	0.460705	87	0.117886	0.152985
rs2069845	7	22543389	IL6	intron	0.952381	A	840	0.567568	G	640	0.432432	246	0.332432	348	0.47027	146	0.197297	0.441056
rs2069860	7	22544278	IL6	nonsynonymous	0.963964	A	1489	0.993992	T	9	0.00600801	740	0.987984	9	0.012016	0	0	1
rs2069849	7	22544396	IL6	synonymous	0.953668	C	1462	0.986505	T	20	0.0134953	721	0.973009	20	0.0269906	0	0	1
rs2159750	7	75766854	HSPB1	unknown	1	A	1139	0.732947	G	415	0.267053	412	0.530245	315	0.405405	50	0.0643501	0.679932
rs11980593	7	75767406	HSPB1	unknown	1	A	1538	0.989704	G	16	0.010296	761	0.979408	16	0.020592	0	0	1
rs2868371	7	75768695	HSPB1	locus	1	G	1171	0.753539	C	383	0.246461	438	0.563707	295	0.379665	44	0.0566281	0.772923
rs2070804	7	75771648	HSPB1	locus	0.996139	A	1404	0.906977	C	144	0.0930233	636	0.821705	132	0.170543	6	0.00775194	0.758844
rs7459185	7	75772576	HSPB1	unknown	1	G	1122	0.722008	C	432	0.277992	408	0.525097	306	0.393822	63	0.0810811	0.89611
rs10252204	7	76658736	KIAA1505	intron	1	C	955	0.614543	A	599	0.385457	278	0.357786	399	0.513514	100	0.1287	0.220578
rs3093279	7	76663419	FGL2; KIAA1505	intron	1	G	1552	0.998713	A	2	0.001287	775	0.997426	2	0.002574	0	0	1
rs3093277	7	76664374	FGL2; KIAA1505	intron	1	C	1550	0.997426	A	4	0.002574	773	0.994852	4	0.00514801	0	0	1
rs2075761	7	76666889	FGL2; KIAA1505	coding-nonsynon; intron	0.997426	G	1398	0.901935	A	152	0.0980645	629	0.811613	140	0.180645	6	0.00774194	1
rs3091259	7	76667702	KIAA1505	locus; intron	0.998713	A	878	0.565722	T	674	0.434278	250	0.322165	378	0.487113	148	0.190722	1
rs3091260	7	76668331	KIAA1505	locus; intron	1	T	1095	0.704633	A	459	0.295367	385	0.495495	325	0.418275	67	0.0862291	0.445955
rs10488499	7	76672002	KIAA1505	intron	1	A	1330	0.855856	G	224	0.144144	564	0.725869	202	0.259974	11	0.014157	0.533247
rs5745687	7	81196987	HGF	coding-nonsynon	1	G	1458	0.938224	A	96	0.0617761	686	0.882883	86	0.110682	5	0.00643501	0.321744
rs662	7	94775382	PON1	coding-nonsynon	0.997426	A	1102	0.710968	G	448	0.289032	389	0.501935	324	0.418065	62	0.08	0.79832
rs9641164	7	94872757	PON2	intron	1	T	1262	0.812098	A	292	0.187902	509	0.655084	244	0.314028	24	0.030888	0.467653
rs10487133	7	94873886	PON2	intron	1	A	1382	0.889318	C	172	0.110682	612	0.787645	158	0.203346	7	0.00900901	1
rs987539	7	94874928	PON2	intron	0.998713	G	845	0.544459	A	707	0.455541	226	0.291237	393	0.506443	157	0.20232	0.334367
rs2286232	7	94877381	PON2	intron	1	G	1157	0.74453	A	397	0.25547	427	0.54955	303	0.389961	47	0.0604891	0.264574
rs12026	7	94878952	PON2	coding-nonsynon	1	G	1157	0.74453	C	397	0.25547	427	0.54955	303	0.389961	47	0.0604891	0.267173
rs1639	7	94881786	PON2	intron	1	A	1253	0.806306	C	301	0.193694	501	0.644788	251	0.323037	25	0.032175	0.487151
rs17876116	7	94885413	PON2	intron	1	C	1480	0.952381	A	74	0.047619	705	0.907336	70	0.0900901	2	0.002574	0.447023
rs7803148	7	94885766	PON2	intron	0.998713	G	878	0.565722	A	674	0.434278	239	0.30799	400	0.515464	137	0.176546	0.237376
rs2237585	7	94887754	PON2	intron	0.997426	A	851	0.549032	G	699	0.450968	230	0.296774	391	0.504516	154	0.19871	0.384962
rs17774346	7	94890630	PON2	intron	0.998713	A	1251	0.806057	G	301	0.193943	500	0.64433	251	0.323454	25	0.0322165	0.490351
rs17166879	7	94891351	PON2	intron	0.996139	A	1165	0.752584	G	383	0.247416	433	0.559432	299	0.386305	42	0.0542636	0.243376
rs11981433	7	94892276	PON2	intron	1	A	884	0.568855	G	670	0.431145	243	0.312741	398	0.512227	136	0.175032	0.163384
rs17876082	7	94892913	PON2	intron	0.997426	G	1227	0.791613	A	323	0.208387	482	0.621935	263	0.339355	30	0.0387097	0.513849
rs6970627	7	94893068	PON2	intron	1	T	884	0.568855	A	670	0.431145	243	0.312741	398	0.512227	136	0.175032	0.168783
rs11982486	7	94893534	PON2	intron	0.996139	A	1003	0.647933	G	545	0.352067	324	0.418605	355	0.458656	95	0.122739	0.252575
rs10273532	7	94894839	PON2	intron	1	A	1545	0.994208	G	9	0.00579151	768	0.988417	9	0.011583	0	0	1
rs4729189	7	94895895	PON2	intron	1	A	1253	0.806306	T	301	0.193694	504	0.648649	245	0.315315	28	0.036036	0.481652
rs7802018	7	94898249	PON2	intron	0.998713	A	987	0.635954	G	565	0.364046	314	0.404639	359	0.462629	103	0.132732	0.375362
rs2299267	7	94899857	PON2	intron	1	A	1320	0.849421	G	234	0.150579	559	0.719434	202	0.259974	16	0.020592	0.674233
rs730364	7	94900729	PON2	intron	1	G	1464	0.942085	A	90	0.0579151	689	0.886744	86	0.110682	2	0.002574	1
rs730365	7	94900936	PON2	intron	1	G	1371	0.882239	A	183	0.117761	608	0.782497	155	0.199485	14	0.018018	0.443656
rs13438526	7	94901143	PON2	intron	0.997426	C	1369	0.883226	A	181	0.116774	608	0.784516	153	0.197419	14	0.0180645	0.419558
rs740265	7	94901206	PON2	intron	0.997426	A	1074	0.692903	G	476	0.307097	376	0.485161	322	0.415484	77	0.0993548	0.810719
rs2374993	7	94901638	PON2	intron	1	A	1371	0.882239	C	183	0.117761	608	0.782497	155	0.199485	14	0.018018	0.456254
rs4727479	7	100552387	SERPINE1	unknown	0.998713	G	1217	0.784149	C	335	0.215851	469	0.604381	279	0.359536	28	0.0360825	0.426857
rs6950982	7	100553323	SERPINE1	unknown	1	A	1218	0.783784	G	336	0.216216	469	0.603604	280	0.36036	28	0.036036	0.429057
rs6465787	7	100553429	SERPINE1	unknown	1	G	1540	0.990991	A	14	0.00900901	763	0.981982	14	0.018018	0	0	1
rs2227631	7	100556258	SERPINE1	locus	1	A	935	0.601673	G	619	0.398327	276	0.355212	383	0.492921	118	0.151866	0.825417
rs2227667	7	100561469	SERPINE1	intron	1	A	1232	0.792793	G	322	0.207207	497	0.63964	238	0.306306	42	0.0540541	0.0428957
rs2227672	7	100562406	SERPINE1	intron	1	C	1347	0.866795	A	207	0.133205	584	0.751609	179	0.230373	14	0.018018	0.521748
rs2070682	7	100563987	SERPINE1	intron	1	A	890	0.572716	G	664	0.427284	245	0.315315	400	0.514801	132	0.169884	0.587141
rs2227692	7	100565964	SERPINE1	intron	1	G	1442	0.927928	A	112	0.0720721	673	0.866152	96	0.123552	8	0.010296	0.416327
rs1050813	7	100568335	SERPINE1	untranslated	0.998713	G	1209	0.778995	A	343	0.221005	458	0.590206	293	0.377577	25	0.0322165	0.150285
rs2227714	7	100568629	SERPINE1	untranslated	1	G	1486	0.956242	A	68	0.043758	713	0.917632	60	0.0772201	4	0.00514801	0.470434
rs11560324	7	100571842	SERPINE1	unknown	0.996139	G	871	0.562661	C	677	0.437339	237	0.306202	397	0.51292	140	0.180879	0.594141
rs2302453	7	106375396	PRKAR2B	intron	0.980695	G	780	0.511811	A	744	0.488189	199	0.261155	382	0.501312	181	0.237533	0.446955
rs3729877	7	106381016	PRKAR2B	intron	0.98713	T	1229	0.801173	G	305	0.198827	489	0.637549	251	0.327249	27	0.0352021	0.723928
rs257376	7	106393948	PRKAR2B	synonymous	0.970399	A	835	0.553714	G	673	0.446286	232	0.307692	371	0.492042	151	0.200265	0.589841
rs10249476	7	127664262	LEP	unknown	1	C	1004	0.646075	A	550	0.353925	323	0.415701	358	0.460746	96	0.123552	0.908209
rs13245201	7	127664980	LEP	unknown	1	G	838	0.539254	A	716	0.460746	225	0.289575	388	0.499356	164	0.211068	0.455954
rs12535747	7	127665571	LEP	unknown	1	C	1004	0.646075	A	550	0.353925	323	0.415701	358	0.460746	96	0.123552	0.909609
rs6976701	7	127667849	LEP	locus	1	G	1543	0.992921	A	11	0.00707851	766	0.985843	11	0.014157	0	0	1
rs2278815	7	127669087	LEP	intron	0.998713	A	877	0.565077	G	675	0.434923	248	0.319588	381	0.490979	147	0.189433	1
rs4236625	7	127670931	LEP	intron	1	A	1440	0.926641	T	114	0.0733591	666	0.857143	108	0.138996	3	0.003861	1
rs2060713	7	127674265	LEP	intron	1	G	1440	0.926641	A	114	0.0733591	666	0.857143	108	0.138996	3	0.003861	1
rs12706832	7	127674375	LEP	intron	1	G	865	0.556628	A	689	0.443372	245	0.315315	375	0.482625	157	0.202059	0.671133
rs10244329	7	127675925	LEP	intron	1	T	806	0.518662	A	748	0.481338	214	0.275418	378	0.486486	185	0.238095	1
rs7791621	7	127676932	LEP	intron	1	A	1502	0.966538	C	52	0.033462	737	0.94852	28	0.036036	12	0.015444	0.0001
rs11763517	7	127677298	LEP	intron	1	A	818	0.526384	G	736	0.473616	220	0.28314	378	0.486486	179	0.230373	0.674533
rs7795794	7	127677387	LEP	intron	1	G	1440	0.926641	A	114	0.0733591	666	0.857143	108	0.138996	3	0.003861	1
rs7796202	7	127677452	LEP	intron	1	G	1551	0.998069	A	3	0.0019305	774	0.996139	3	0.003861	0	0	1
rs2071045	7	127680216	LEP	intron	0.997426	A	1187	0.765806	G	363	0.234194	447	0.576774	293	0.378065	35	0.0451613	0.460754
rs3828942	7	127681541	LEP	intron	1	G	857	0.55148	A	697	0.44852	241	0.310167	375	0.482625	161	0.207207	0.829617
rs17151914	7	127681643	LEP	intron	1	G	1543	0.992921	A	11	0.00707851	766	0.985843	11	0.014157	0	0	1
rs17151922	7	127682452	LEP	untranslated	1	C	1543	0.992921	A	11	0.00707851	766	0.985843	11	0.014157	0	0	1
rs2060715	7	127686365	LEP	unknown	1	G	845	0.543758	A	709	0.456242	234	0.301158	377	0.485199	166	0.213642	0.749725
rs1800783	7	150127045	NOS3	UTR	0.940798	T	902	0.616963	A	560	0.383037	284	0.388509	334	0.456908	113	0.154583	0.332167
rs2070744	7	150127727	NOS3	UTR	0.952381	T	907	0.612838	C	573	0.387162	282	0.381081	343	0.463514	115	0.155405	0.161384
rs3918226	7	150127824	NOS3	UTR	0.984556	C	1364	0.891503	T	166	0.108497	606	0.792157	152	0.198693	7	0.00915033	1
rs3793342	7	150132843	NOS3	intron	0.949807	G	1256	0.850949	A	220	0.149051	536	0.726287	184	0.249322	18	0.0243902	1
rs1799983	7	150133759	NOS3	nonsynonymous	0.971686	G	994	0.658278	T	516	0.341722	327	0.433113	340	0.450331	88	0.116556	0.615238
rs1800780	7	150136527	NOS3	intron	0.926641	G	727	0.504861	A	713	0.495139	171	0.2375	385	0.534722	164	0.227778	0.185381
rs3918186	7	150140080	NOS3	intron	0.96139	A	1371	0.917671	T	123	0.0823293	634	0.848728	103	0.137885	10	0.0133869	0.262851
rs3918188	7	150140429	NOS3	intron	0.942085	C	919	0.627732	A	545	0.372268	278	0.379781	363	0.495902	91	0.124317	0.357464
rs3730305	7	150142048	NOS3	intron	0.936937	C	1342	0.921703	A	114	0.0782967	624	0.857143	94	0.129121	10	0.0137363	0.251182
rs891511	7	150142491	NOS3	intron	0.945946	G	991	0.67415	A	479	0.32585	338	0.459864	315	0.428571	82	0.111565	0.191581
rs891512	7	150145737	NOS3	intron	0.953668	G	1150	0.775978	A	332	0.224022	451	0.608637	248	0.334683	42	0.0566802	0.311569
rs1808593	7	150145950	NOS3	intron	0.939511	T	1082	0.741096	G	378	0.258904	405	0.554795	272	0.372603	53	0.0726027	0.545045
rs7830	7	150147219	NOS3	intron	0.949807	G	987	0.668699	T	489	0.331301	335	0.45393	317	0.429539	86	0.116531	0.353365
rs3800787	7	150151284	NOS3	intron	0.951094	G	941	0.636671	C	537	0.363329	309	0.418133	323	0.437077	107	0.14479	0.208679
rs328	8	19864004	LPL	coding-nonsynon	1	C	1387	0.892535	G	167	0.107465	618	0.795367	151	0.194337	8	0.010296	0.401444
EPHX2_L55A	8	27414422	EPHX2		0.992278	G	1355	0.878729	A	187	0.121271	587	0.761349	181	0.23476	3	0.00389105	0.327929
rs4149243	8	27429840	EPHX2	intron	0.972973	C	1254	0.829365	T	258	0.170635	514	0.679894	226	0.298942	16	0.021164	0.584842
EPHX2_N32445	8	27436080	EPHX2		0.98713	G	1512	0.985658	A	22	0.0143416	746	0.972621	20	0.0260756	1	0.00130378	1
EPHX2_N46539	8	27450174	EPHX2		0.984556	T	1430	0.934641	C	100	0.0653595	665	0.869281	100	0.130719	0	0	0.382042
rs4149253	8	27452125	EPHX2	synonymous	0.985843	A	1447	0.944517	G	85	0.055483	684	0.89295	79	0.103133	3	0.00391645	1
rs1042032	8	27457991	EPHX2	UTR	0.978121	G	1075	0.707237	A	445	0.292763	386	0.507895	303	0.398684	71	0.0934211	0.158784
rs1042064	8	27458049	EPHX2	UTR	0.926641	T	1021	0.709028	C	419	0.290972	368	0.511111	285	0.395833	67	0.0930556	0.19538
rs4149259	8	27458411	EPHX2		0.985843	T	1262	0.82376	C	270	0.17624	513	0.669713	236	0.308094	17	0.0221932	0.30367
rs9987222	8	38945925	PLEKHA2	intron	1	C	960	0.617761	G	594	0.382239	282	0.362934	396	0.509653	99	0.127413	0.220478
rs7001985	8	38949207	HTRA4	locus; untranslated	0.998713	A	950	0.612113	G	602	0.387887	280	0.360825	390	0.502577	106	0.136598	0.374363
rs7295	8	38950216	HTRA4	locus; untranslated	0.998713	G	964	0.621134	A	588	0.378866	283	0.364691	398	0.512887	95	0.122423	0.140386
rs4733961	8	38954823	HTRA4	coding-synon	0.998713	G	1189	0.766108	A	363	0.233892	456	0.587629	277	0.356959	43	0.0554124	0.467453
rs4733962	8	38959457	HTRA4	intron	0.998713	A	953	0.614046	G	599	0.385954	281	0.362113	391	0.503866	104	0.134021	0.316068
rs4733963	8	38959521	HTRA4	intron	0.998713	A	1185	0.763531	G	367	0.236469	453	0.583763	279	0.359536	44	0.056701	0.391561
rs4733897	8	38969742	TM2D2	intron	0.998713	A	949	0.611469	C	603	0.388531	275	0.354381	399	0.514175	102	0.131443	0.173183
rs10112450	8	104475690	SLC25A32	unknown	1	T	1154	0.7426	A	400	0.2574	432	0.555985	290	0.37323	55	0.0707851	0.885811
rs3098255	8	104476847	SLC25A32	unknown	0.998713	C	839	0.540593	A	713	0.459407	232	0.298969	375	0.483247	169	0.217784	0.742826
rs3098260	8	104482556	SLC25A32	intron	0.998713	A	1341	0.864046	C	211	0.135954	583	0.751289	175	0.225515	18	0.0231959	0.129587
rs3133810	8	104484294	SLC25A32	intron	1	G	1421	0.914414	A	133	0.0855856	652	0.839125	117	0.150579	8	0.010296	0.0171983
rs1865855	8	104486009	SLC25A32	intron	0.998713	A	1341	0.864046	C	211	0.135954	583	0.751289	175	0.225515	18	0.0231959	0.129687
rs3134269	8	104491078	SLC25A32	intron	1	G	1453	0.935006	A	101	0.0649936	678	0.872587	97	0.124839	2	0.002574	0.39249
rs3134287	8	104492662	SLC25A32	intron	1	A	841	0.541184	G	713	0.458816	233	0.299871	375	0.482625	169	0.217503	0.666433
rs3134292	8	104495221	SLC25A32; WDSOF1	locus; intron	0.998713	C	1240	0.798969	A	312	0.201031	493	0.635309	254	0.32732	29	0.0373711	1
rs750606	8	104497706	WDSOF1	locus; intron	0.996139	A	1339	0.864987	G	209	0.135013	583	0.75323	173	0.223514	18	0.0232558	0.117488
rs7016594	8	143947354	CYP11B1	unknown	1	A	862	0.554698	G	692	0.445302	248	0.319176	366	0.471042	163	0.209781	0.19598
rs4736346	8	143948851	CYP11B1	unknown	0.996139	C	824	0.5323	A	724	0.4677	222	0.286822	380	0.490956	172	0.222222	0.59904
rs10093618	8	143949216	CYP11B1	unknown	1	A	845	0.543758	G	709	0.456242	238	0.306306	369	0.474903	170	0.21879	0.281472
rs4736311	8	143949702	CYP11B1	unknown	1	G	846	0.544402	A	708	0.455598	239	0.307593	368	0.473616	170	0.21879	0.275972
rs1134095	8	143951292	CYP11B1	untranslated	1	A	845	0.543758	G	709	0.456242	238	0.306306	369	0.474903	170	0.21879	0.277672
rs5297	8	143952659	CYP11B1	untranslated	1	A	1436	0.924067	G	118	0.0759331	663	0.853282	110	0.14157	4	0.00514801	0.383714
rs9657021	8	143956274	CYP11B1	intron	1	A	1519	0.977477	G	35	0.0225225	742	0.954955	35	0.045045	0	0	1
rs7833415	8	143957169	CYP11B1	intron	0.998713	G	892	0.574742	C	660	0.425258	264	0.340206	364	0.469072	148	0.190722	0.0875912
rs1799998	8	143996602	CYP11B2		0.965251	T	834	0.556	C	666	0.444	237	0.316	360	0.48	153	0.204	0.0677932
EPHX2A_287	8	?27429782?	EPHX2		0.89704	C	1224	0.878049	T	170	0.121951	542	0.777618	140	0.200861	15	0.0215208	0.784652
rs2230808	9	106602625	ABCA1	coding-nonsynon	1	G	1217	0.78314	A	337	0.21686	478	0.615187	261	0.335907	38	0.048906	1
rs4149313	9	106626574	ABCA1	coding-nonsynon	1	A	1378	0.886744	G	176	0.113256	605	0.778636	168	0.216216	4	0.00514801	0.329
rs2066718	9	106629076	ABCA1	coding-nonsynon	1	G	1512	0.972973	A	42	0.027027	735	0.945946	42	0.0540541	0	0	1
rs2230806	9	106660688	ABCA1	coding-nonsynon	0.996139	G	1144	0.739018	A	404	0.260982	424	0.547804	296	0.382429	54	0.0697674	0.70313
rs7020782	9	118146702	PAPPA	coding-nonsynon	1	A	1077	0.69305	C	477	0.30695	379	0.487773	319	0.410553	79	0.101673	0.551345
rs10759930	9	119501442	TLR4	unknown	0.994852	G	931	0.602199	A	615	0.397801	276	0.35705	379	0.490298	118	0.152652	1
rs16906053	9	119502003	TLR4	unknown	1	A	1552	0.998713	G	2	0.001287	775	0.997426	2	0.002574	0	0	NA
rs2770150	9	119502960	TLR4	unknown	0.998713	A	1086	0.699742	G	466	0.300258	374	0.481959	338	0.435567	64	0.0824742	0.89621
rs10116253	9	119504141	TLR4	unknown	0.998713	A	1188	0.765464	G	364	0.234536	454	0.585052	280	0.360825	42	0.0541237	0.881612
rs10759932	9	119504965	TLR4	locus	1	A	1359	0.874517	G	195	0.125483	591	0.760618	177	0.227799	9	0.011583	0.597562
rs7864330	9	119509371	TLR4	intron	1	A	1476	0.949807	C	78	0.0501931	702	0.903475	72	0.0926641	3	0.003861	0.539322
rs11536869	9	119509653	TLR4	intron	1	A	1508	0.970399	G	46	0.029601	731	0.940798	46	0.0592021	0	0	1
rs1927911	9	119509875	TLR4	intron	0.998713	G	1186	0.764175	A	366	0.235825	452	0.582474	282	0.363402	42	0.0541237	0.884212
rs12377632	9	119512551	TLR4	intron	1	A	949	0.610682	G	605	0.389318	283	0.364221	383	0.492921	111	0.142857	0.658634
rs10983756	9	119513001	TLR4	intron	1	G	1476	0.949807	A	78	0.0501931	702	0.903475	72	0.0926641	3	0.003861	0.539322
rs5030725	9	119513688	TLR4	intron	1	A	1552	0.998713	C	2	0.001287	775	0.997426	2	0.002574	0	0	NA
rs2149356	9	119514020	TLR4	intron	0.998713	C	1103	0.710696	A	449	0.289304	387	0.498711	329	0.423969	60	0.0773196	0.368663
rs7869402	9	119517853	TLR4	untranslated	1	G	1509	0.971042	A	45	0.0289575	733	0.943372	43	0.0553411	1	0.001287	1
rs11536889	9	119517952	TLR4	locus	1	G	1323	0.851351	C	231	0.148649	561	0.722008	201	0.258687	15	0.019305	0.198015
rs11536897	9	119519831	TLR4	unknown	0.998713	G	1475	0.950387	A	77	0.0496134	700	0.902062	75	0.0966495	1	0.00128866	0.61194
rs1927906	9	119519936	TLR4	unknown	0.997426	A	1415	0.912903	G	135	0.0870968	644	0.830968	127	0.163871	4	0.00516129	0.708258
rs1554973	9	119520633	TLR4	unknown	0.998713	A	1187	0.76482	G	365	0.23518	454	0.585052	279	0.359536	43	0.0554124	0.466853
rs7044464	9	119521218	TLR4	unknown	0.998713	T	1322	0.851804	A	230	0.148196	565	0.728093	192	0.247423	19	0.0244845	0.693731
rs7856729	9	119521677	TLR4	unknown	0.997426	C	1319	0.850968	A	231	0.149032	563	0.726452	193	0.249032	19	0.0245161	0.69593
rs7846989	9	119522761	TLR4	unknown	0.996139	A	1415	0.914083	G	133	0.0859173	645	0.833333	125	0.161499	4	0.00516796	0.708258
rs1236913	9	124173300	PTGS1	coding-nonsynon	1	G	1432	0.921493	A	122	0.0785071	661	0.850708	110	0.14157	6	0.00772201	1
rs5789	9	124183794	PTGS1	coding-nonsynon	0.997426	C	1512	0.975484	A	38	0.0245161	737	0.950968	38	0.0490323	0	0	1
rs2228059	10	6042374	IL15RA	coding-nonsynon	1	C	811	0.521879	A	743	0.478121	218	0.280566	375	0.482625	184	0.236808	0.460154
rs9333269	10	15689704	ITGA8	coding-nonsynon	1	A	1423	0.915701	C	131	0.0842986	648	0.833977	127	0.163449	2	0.002574	0.0571148
rs1801253	10	115795046	ADRB1	nonsynonymous	0.975547	C	1144	0.754617	G	372	0.245383	438	0.577836	268	0.353562	52	0.0686016	0.281172
rs3793917	10	124209265	HTRA1	locus	1	G	1216	0.782497	C	338	0.217503	476	0.612613	264	0.339768	37	0.047619	1
rs2248799	10	124213934	HTRA1	intron	0.998713	A	777	0.500644	G	775	0.499356	193	0.248711	391	0.503866	192	0.247423	0.341966
rs12571363	10	124220602	HTRA1	intron	1	C	1405	0.904118	A	149	0.0958816	631	0.812098	143	0.184041	3	0.003861	0.758354
rs932275	10	124221454	HTRA1	intron	0.998713	G	1232	0.793814	A	320	0.206186	490	0.631443	252	0.324742	34	0.0438144	1
rs2736914	10	124223492	HTRA1	intron	0.994852	C	1266	0.818887	G	280	0.181113	512	0.662354	242	0.313066	19	0.0245796	0.472353
rs4752699	10	124224310	HTRA1	intron	1	G	1306	0.840412	A	248	0.159588	552	0.710425	202	0.259974	23	0.029601	0.680532
rs2672590	10	124224594	HTRA1	intron	1	A	1142	0.734878	C	412	0.265122	418	0.537967	306	0.393822	53	0.0682111	1
rs7093894	10	124224870	HTRA1	intron	0.998713	C	1289	0.830541	A	263	0.169459	530	0.68299	229	0.295103	17	0.0219072	0.322768
rs2672589	10	124224978	HTRA1	intron	1	A	983	0.632561	G	571	0.367439	314	0.404118	355	0.456885	108	0.138996	0.735326
rs2672587	10	124225345	HTRA1	intron	1	C	1205	0.775418	G	349	0.224582	468	0.602317	269	0.346203	40	0.0514801	0.649835
rs2901309	10	124227131	HTRA1	intron	0.998713	A	1509	0.972294	C	43	0.0277062	734	0.945876	41	0.0528351	1	0.00128866	0.197742
rs4752700	10	124227602	HTRA1	intron	0.998713	A	829	0.534149	G	723	0.465851	222	0.286082	385	0.496134	169	0.217784	0.459154
rs2736917	10	124228973	HTRA1	intron	0.997426	A	1257	0.810968	G	293	0.189032	511	0.659355	235	0.303226	29	0.0374194	0.865413
rs2284668	10	124230842	HTRA1	intron	0.996139	A	1190	0.768734	G	358	0.231266	461	0.595607	268	0.346253	45	0.0581395	0.518248
rs2300431	10	124232807	HTRA1	intron	1	G	1101	0.708494	A	453	0.291506	393	0.505792	315	0.405405	69	0.0888031	0.891811
rs2300432	10	124233179	HTRA1	intron	0.998713	A	1208	0.778351	G	344	0.221649	474	0.610825	260	0.335052	42	0.0541237	0.49995
rs2268347	10	124236852	HTRA1	intron	1	G	1461	0.940154	A	93	0.0598456	689	0.886744	83	0.106821	5	0.00643501	1
rs2268349	10	124240374	HTRA1	intron	0.998713	C	1341	0.864046	A	211	0.135954	581	0.748711	179	0.23067	16	0.0206186	0.310769
rs2268353	10	124244051	HTRA1	intron	1	G	1341	0.862934	A	213	0.137066	580	0.746461	181	0.232947	16	0.020592	0.447355
rs736962	10	124247986	HTRA1	intron	1	A	1510	0.971686	G	44	0.028314	734	0.944659	42	0.0540541	1	0.001287	0.217996
rs2672606	10	124248320	HTRA1	intron	0.998713	A	1340	0.863402	C	212	0.136598	581	0.748711	178	0.229381	17	0.0219072	0.309969
rs2736923	10	124249052	HTRA1	intron	1	A	1341	0.862934	G	213	0.137066	581	0.747748	179	0.230373	17	0.021879	0.324368
rs2247438	10	124249821	HTRA1	intron	1	A	1510	0.971686	G	44	0.028314	734	0.944659	42	0.0540541	1	0.001287	0.217996
rs11200655	10	124250554	HTRA1	intron	1	G	1385	0.891248	C	169	0.108752	620	0.797941	145	0.186615	12	0.015444	0.523538
rs763720	10	124252434	HTRA1	intron	1	G	1229	0.790862	A	325	0.209138	486	0.625483	257	0.330759	34	0.043758	1
rs2268356	10	124255316	HTRA1	intron	0.997426	A	801	0.516774	G	749	0.483226	209	0.269677	383	0.494194	183	0.236129	1
rs2672585	10	124258391	HTRA1	intron	1	G	1035	0.666023	C	519	0.333977	352	0.453024	331	0.425997	94	0.120978	0.571043
rs2736927	10	124265133	HTRA1	unknown	1	G	1461	0.940154	A	93	0.0598456	693	0.891892	75	0.0965251	9	0.011583	0.0587899
rs2736928	10	124267007	HTRA1	unknown	1	A	1155	0.743243	G	399	0.256757	435	0.559846	285	0.366795	57	0.0733591	0.365563
rs17103667	10	124267703	HTRA1	unknown	0.997426	G	1390	0.896774	A	160	0.103226	626	0.807742	138	0.178065	11	0.0141935	0.308645
rs4641466_x	11	10279602	ADM	unknown	0.966538	G	978	0.651132	C	524	0.348868	309	0.411451	360	0.479361	82	0.109188	0.185181
rs4641466_y	11	10279602	ADM		1	C	1001	0.644144	G	553	0.355856	321	0.413127	359	0.462033	97	0.124839	0.486651
rs4399321	11	10280054	ADM		0.970399	A	974	0.645889	G	534	0.354111	316	0.419098	342	0.453581	96	0.127321	0.811919
rs7924631	11	10280637	ADM		0.975547	G	819	0.540237	A	697	0.459763	225	0.296834	369	0.486807	164	0.216359	0.914509
rs5004	11	10283874	ADM	synonymous	0.979408	A	1516	0.996058	C	6	0.00394218	756	0.99343	4	0.00525624	1	0.00131406	0.00848054
rs5005	11	10284123	ADM	coding-nonsynon	1	G	1552	0.998713	C	2	0.001287	775	0.997426	2	0.002574	0	0	1
rs4077089	11	10286621	ADM	unknown	1	A	1385	0.891248	G	169	0.108752	616	0.792793	153	0.196911	8	0.010296	0.597643
rs7944706_x	11	10287887	ADM	unknown	0.98713	G	862	0.56193	A	672	0.43807	253	0.329857	356	0.464146	158	0.205997	0.910809
rs7944706_y	11	10287887	ADM		1	G	868	0.558559	A	686	0.441441	253	0.325611	362	0.465894	162	0.208494	0.917708
rs4076050	11	10288146	ADM	unknown	1	G	1409	0.906692	A	145	0.0933076	642	0.826255	125	0.160875	10	0.01287	0.00839916
rs4444073	11	10288240	ADM	unknown	1	A	819	0.527027	C	735	0.472973	224	0.288288	371	0.477477	182	0.234234	0.243976
rs11042727	11	10289959	ADM	unknown	1	A	1439	0.925997	G	115	0.0740026	663	0.853282	113	0.145431	1	0.001287	0.238411
rs2060658	11	10290425	ADM	unknown	1	G	835	0.537323	A	719	0.462677	228	0.293436	379	0.487773	170	0.21879	0.916608
rs5210	11	17364827	KCNJ11	UTR	0.988417	G	1004	0.653646	A	532	0.346354	327	0.425781	350	0.455729	91	0.11849	0.807619
rs5215	11	17365206	KCNJ11	nonsynonymous	0.989704	A	912	0.592978	G	626	0.407022	261	0.339402	390	0.507152	118	0.153446	0.438156
rs5219	11	17366148	KCNJ11	nonsynonymous	0.943372	G	877	0.598226	A	589	0.401774	257	0.350614	363	0.495225	113	0.154161	0.732727
rs4638289	11	18242350	SAA1	locus	0.998713	T	1117	0.719716	A	435	0.280284	393	0.506443	331	0.426546	52	0.0670103	0.10089
rs12218	11	18247897	SAA1	coding-synon	0.996139	G	816	0.527132	A	732	0.472868	200	0.258398	416	0.537468	158	0.204134	0.0469953
rs7131332	11	18252099	SAA1	unknown	0.997426	A	1080	0.696774	G	470	0.303226	379	0.489032	322	0.415484	74	0.0954839	0.323868
rs2070850	11	46698071	F2	intron	0.998713	G	1335	0.86018	A	217	0.13982	573	0.738402	189	0.243557	14	0.0180412	0.836716
rs3136433	11	46698484	F2	intron	0.998713	C	1441	0.928479	A	111	0.0715206	670	0.863402	101	0.130155	5	0.0064433	0.308645
rs3136435	11	46699002	F2	intron	0.998713	G	1431	0.922036	A	121	0.0779639	661	0.851804	109	0.140464	6	0.00773196	0.417012
rs3136439	11	46699711	F2	intron	0.998713	A	1441	0.928479	G	111	0.0715206	670	0.863402	101	0.130155	5	0.0064433	0.308645
rs3136520	11	46699808	F2	intron	0.998713	G	1486	0.957474	A	66	0.0425258	714	0.920103	58	0.0747423	4	0.00515464	1
rs3136447	11	46700944	F2	intron	0.998713	A	1221	0.786727	G	331	0.213273	483	0.622423	255	0.328608	38	0.0489691	0.182382
rs2070851	11	46701104	F2	intron	1	A	1224	0.787645	G	330	0.212355	485	0.624196	254	0.326898	38	0.048906	0.189681
rs2070852	11	46701501	F2	intron	1	G	1091	0.702059	C	463	0.297941	380	0.48906	331	0.425997	66	0.0849421	0.394761
rs3136456	11	46702437	F2	intron	0.998713	C	1431	0.922036	A	121	0.0779639	661	0.851804	109	0.140464	6	0.00773196	0.417012
rs3136474	11	46707395	F2	intron	0.998713	A	1432	0.92268	G	120	0.0773196	662	0.853093	108	0.139175	6	0.00773196	0.416327
rs3136485	11	46711225	F2	intron	1	G	1552	0.998713	A	2	0.001287	775	0.997426	2	0.002574	0	0	1
rs3136516	11	46717332	F2	intron	1	A	819	0.527027	G	735	0.472973	218	0.280566	383	0.492921	176	0.226512	0.287471
rs559518	11	102161289	MMP1	unknown	0.998713	A	963	0.62049	C	589	0.37951	286	0.368557	391	0.503866	99	0.127577	0.183282
rs11225422	11	102161528	MMP1	unknown	1	A	1543	0.992921	G	11	0.00707851	766	0.985843	11	0.014157	0	0	1
rs2408489	11	102162896	MMP1	unknown	1	C	1082	0.696268	A	472	0.303732	374	0.481338	334	0.429858	69	0.0888031	1
rs521898	11	102163118	MMP1	unknown	1	A	1477	0.95045	C	77	0.0495495	700	0.900901	77	0.0990991	0	0	1
rs11604098	11	102164017	MMP1	unknown	1	G	1328	0.854569	A	226	0.145431	563	0.724582	202	0.259974	12	0.015444	0.835616
rs17293761	11	102164443	MMP1	unknown	1	G	1399	0.900257	A	155	0.0997426	632	0.813385	135	0.173745	10	0.01287	0.337434
rs7945189	11	102165774	MMP1	locus	0.998713	G	1405	0.905284	A	147	0.0947165	635	0.818299	135	0.173969	6	0.00773196	1
rs5854	11	102166084	MMP1	untranslated	1	G	964	0.620335	A	590	0.379665	287	0.369369	390	0.501931	100	0.1287	0.225177
rs2071230	11	102166169	MMP1	untranslated	0.998713	A	1456	0.938144	G	96	0.0618557	681	0.877577	94	0.121134	1	0.00128866	1
rs2239008	11	102166290	MMP1	untranslated	0.996139	G	1223	0.790052	A	325	0.209948	483	0.624031	257	0.332041	34	0.0439276	0.517748
rs7125062	11	102168713	MMP1	intron	0.998713	A	1132	0.729381	G	420	0.270619	408	0.525773	316	0.407216	52	0.0670103	0.592641
rs7125320	11	102168918	MMP1	intron	0.998713	A	1454	0.936856	C	98	0.0631443	679	0.875	96	0.123711	1	0.00128866	1
rs5031036	11	102171374	MMP1	intron	1	A	1470	0.945946	G	84	0.0540541	695	0.894466	80	0.10296	2	0.002574	1
rs470358	11	102173912	MMP1	intron	0.998713	G	951	0.612758	A	601	0.387242	284	0.365979	383	0.493557	109	0.140464	0.252075
rs475007	11	102174522	MMP1	locus	1	T	891	0.573359	A	663	0.426641	271	0.348777	349	0.449163	157	0.202059	0.912809
rs2075847	11	102175034	MMP1	locus	1	A	1550	0.997426	G	4	0.002574	773	0.994852	4	0.00514801	0	0	1
rs1155764	11	102177659	MMP1	unknown	1	A	1300	0.836551	C	254	0.163449	537	0.69112	226	0.290862	14	0.018018	0.0489267
rs484915	11	102178458	MMP1	unknown	1	T	815	0.524453	A	739	0.475547	206	0.265122	403	0.518662	168	0.216216	0.912109
rs683878	11	102210868	MMP3		0.954955	G	1147	0.772911	C	337	0.227089	442	0.595687	263	0.354447	37	0.0498652	0.766323
rs639752	11	102212549	MMP3	intron	0.956242	G	819	0.551144	T	667	0.448856	220	0.296097	379	0.510094	144	0.193809	0.915408
rs566125	11	102215681	MMP3	intron	0.934363	G	1272	0.876033	A	180	0.123967	563	0.775482	146	0.201102	17	0.023416	0.442956
rs679620	11	102218830	MMP3	nonsynonymous	0.998713	A	844	0.543814	G	708	0.456186	224	0.28866	396	0.510309	156	0.201031	0.753725
rs522616	11	102220258	MMP3		0.940798	A	1197	0.818741	G	265	0.181259	486	0.664843	225	0.307798	20	0.0273598	0.277072
rs645419	11	102221531	MMP3		0.958816	T	808	0.542282	C	682	0.457718	215	0.288591	378	0.507383	152	0.204027	0.663634
rs543810	11	111514188	IL18	unknown	1	A	1381	0.888674	G	173	0.111326	609	0.783784	163	0.209781	5	0.00643501	0.03548
rs5744280	11	111521724	IL18	intron	0.998713	G	1024	0.659794	A	528	0.340206	341	0.439433	342	0.440722	93	0.119845	0.728027
rs5744258	11	111526977	IL18	intron	0.997426	C	1149	0.74129	G	401	0.25871	425	0.548387	299	0.385806	51	0.0658065	0.223078
rs360722	11	111531913	IL18	intron	1	G	1386	0.891892	A	168	0.108108	614	0.790219	158	0.203346	5	0.00643501	0.0352522
rs2043055	11	111536834	IL18	intron	1	A	955	0.614543	G	599	0.385457	295	0.379665	365	0.469755	117	0.150579	0.821518
rs360714	11	111537256	IL18	intron	1	A	1528	0.983269	G	26	0.016731	751	0.966538	26	0.033462	0	0	1
rs1946518	11	111540668	TEX12	locus	0.998713	C	998	0.643041	A	554	0.356959	329	0.423969	340	0.438144	107	0.137887	0.741526
rs1293344	11	111542594	TEX12	locus	1	A	1178	0.758044	G	376	0.241956	451	0.580438	276	0.355212	50	0.0643501	0.268173
rs11214105	11	111542863	TEX12	locus	1	G	1178	0.758044	A	376	0.241956	451	0.580438	276	0.355212	50	0.0643501	0.266273
rs360713	11	111544043	TEX12	intron	1	A	1534	0.98713	T	20	0.01287	757	0.97426	20	0.02574	0	0	1
rs12285095	11	116163241	ZNF259	intron	1	A	1441	0.927284	C	113	0.0727156	668	0.859717	105	0.135135	4	0.00514801	0.707806
rs619054	11	116166023	APOA5	untranslated	0.998713	G	1203	0.775129	A	349	0.224871	461	0.594072	281	0.362113	34	0.0438144	0.313569
rs662799	11	116168917	APOA5	locus	0.997426	A	1451	0.936129	G	99	0.063871	683	0.88129	85	0.109677	7	0.00903226	0.0553716
rs1729410	11	116170871	APOA5	unknown	1	C	910	0.585586	G	644	0.414414	272	0.350064	366	0.471042	139	0.178893	1
rs633389	11	116172547	APOA5	unknown	1	G	1527	0.982625	A	27	0.0173745	750	0.965251	27	0.034749	0	0	1
rs675	11	116196885	APOA4	coding-nonsynon	1	A	1289	0.829472	T	265	0.170528	536	0.689833	217	0.279279	24	0.030888	0.705729
rs595049	11	116204655	APOC3	locus	1	A	1041	0.669884	C	513	0.330116	357	0.459459	327	0.420849	93	0.119691	0.716128
rs5142	11	116207060	APOC3	intron	0.997426	G	1418	0.914839	A	132	0.0851613	649	0.837419	120	0.154839	6	0.00774194	0.739915
rs216321	12	6014245	VWF	coding-nonsynon	0.998713	G	1417	0.913015	A	135	0.0869845	644	0.829897	129	0.166237	3	0.00386598	0.492269
rs1063856	12	6023795	VWF	coding-nonsynon	1	A	976	0.628057	G	578	0.371943	308	0.396396	360	0.46332	109	0.140283	0.208879
rs16932374	12	6026211	VWF	coding-nonsynon	1	G	1549	0.996782	A	5	0.0032175	772	0.993565	5	0.00643501	0	0	1
rs1800387	12	6053089	VWF	coding-nonsynon	0.998713	T	1495	0.963273	A	57	0.0367268	721	0.929124	53	0.068299	2	0.00257732	0.517674
rs1800693	12	6310270	TNFRSF1A	intron	1	A	927	0.596525	G	627	0.403475	264	0.339768	399	0.513514	114	0.146718	0.0745925
rs4149639	12	6312262	TNFRSF1A	intron	1	A	1545	0.994208	G	9	0.00579151	769	0.989704	7	0.00900901	1	0.001287	0.0139957
rs4149579	12	6317618	TNFRSF1A	intron	1	G	1446	0.930502	A	108	0.0694981	673	0.866152	100	0.1287	4	0.00514801	1
rs4149578	12	6317698	TNFRSF1A	intron	1	G	1398	0.899614	A	156	0.100386	634	0.815959	130	0.16731	13	0.016731	0.0307969
rs4149577	12	6317783	TNFRSF1A	intron	1	A	824	0.530245	G	730	0.469755	217	0.279279	390	0.501931	170	0.21879	0.918808
rs4149576	12	6319376	TNFRSF1A	intron	1	G	891	0.573359	A	663	0.426641	251	0.323037	389	0.500644	137	0.176319	0.334867
rs4149573	12	6319645	TNFRSF1A	intron	1	C	1295	0.833333	G	259	0.166667	564	0.725869	167	0.214929	46	0.0592021	0.0001
rs4149622	12	6320900	TNFRSF1A	intron	0.997426	A	1538	0.992258	G	12	0.00774194	763	0.984516	12	0.0154839	0	0	1
rs2234649	12	6321624	TNFRSF1A	locus	1	A	1546	0.994852	C	8	0.00514801	769	0.989704	8	0.010296	0	0	1
rs4149570	12	6321851	TNFRSF1A	locus	1	C	918	0.590734	A	636	0.409266	265	0.341055	388	0.499356	124	0.159588	0.332667
rs11064145	12	6325359	SCNN1A	unknown	0.998713	A	851	0.548325	C	701	0.451675	225	0.289948	401	0.516753	150	0.193299	0.108089
rs2228576	12	6327323	SCNN1A	nonsynonymous	0.92278	G	999	0.696653	A	435	0.303347	346	0.482566	307	0.428173	64	0.0892608	0.89581
rs5442	12	6825125	GNB3	nonsynonymous	0.992278	G	1450	0.940337	A	92	0.0596628	680	0.881971	90	0.116732	1	0.00129702	1
rs2072449	12	8101904	C3AR1	locus	1	G	1064	0.684685	A	490	0.315315	367	0.472329	330	0.42471	80	0.10296	0.0677932
rs2110070	12	8106123	C3AR1; NECAP1	locus; intron	0.998713	A	1060	0.68299	C	492	0.31701	363	0.467784	334	0.430412	79	0.101804	0.187081
rs7954916	12	8109659	C3AR1; NECAP1	intron	1	C	1063	0.684041	A	491	0.315959	364	0.468468	335	0.431145	78	0.100386	0.618838
rs11567782	12	8111187	NECAP1	locus; intron	1	G	1504	0.967825	A	50	0.032175	728	0.936937	48	0.0617761	1	0.001287	0.306453
rs2900554	12	11025968	TAS2R50	unknown	1	C	838	0.539254	A	716	0.460746	220	0.28314	398	0.512227	159	0.204633	0.111889
rs6488334	12	11031711	TAS2R50	locus	1	G	1185	0.762548	A	369	0.237452	454	0.584299	277	0.356499	46	0.0592021	0.565943
rs10845266	12	11034009	TAS2R50	unknown	1	A	1019	0.655727	G	535	0.344273	326	0.419562	367	0.472329	84	0.108108	0.409459
rs511752	12	56163423	ARHGAP9	intron	1	A	1393	0.896396	G	161	0.103604	627	0.80695	139	0.178893	11	0.014157	0.769934
rs899653	12	56170068	MARS	locus; intron	0.998713	A	1391	0.896263	G	161	0.103737	626	0.806701	139	0.179124	11	0.0141753	0.7704
rs496245	12	56177763	MARS	intron	1	G	1395	0.897683	C	159	0.102317	629	0.809524	137	0.176319	11	0.014157	0.761515
rs697221	12	56197427	DDIT3	coding-synon	1	G	1359	0.874517	A	195	0.125483	598	0.769627	163	0.209781	16	0.020592	1
rs4842625	12	87412378	KITLG	untranslated	1	G	1223	0.787001	A	331	0.212999	480	0.617761	263	0.338481	34	0.043758	0.872313
rs995029	12	87414652	KITLG	untranslated	1	A	1401	0.901544	G	153	0.0984556	637	0.81982	127	0.163449	13	0.016731	0.0604989
rs995030	12	87414802	KITLG	untranslated	1	G	1233	0.793436	A	321	0.206564	490	0.630631	253	0.325611	34	0.043758	1
rs11104906	12	87415907	KITLG	intron	1	T	1386	0.891892	A	168	0.108108	612	0.787645	162	0.208494	3	0.003861	0.100736
rs11610915	12	87426172	KITLG	intron	1	G	1465	0.942728	A	89	0.0572716	693	0.891892	79	0.101673	5	0.00643501	0.321744
rs11104911	12	87428895	KITLG	intron	1	G	1386	0.891892	A	168	0.108108	612	0.787645	162	0.208494	3	0.003861	0.100736
rs4284478	12	87431694	KITLG	intron	1	G	1233	0.793436	A	321	0.206564	490	0.630631	253	0.325611	34	0.043758	1
rs10858753	12	87434601	KITLG	intron	0.998713	C	1462	0.94201	A	90	0.0579897	687	0.885309	88	0.113402	1	0.00128866	1
rs3782171	12	87442758	KITLG	intron	1	G	1386	0.891892	A	168	0.108108	612	0.787645	162	0.208494	3	0.003861	0.100736
rs11104928	12	87445548	KITLG	intron	1	A	1386	0.891892	G	168	0.108108	612	0.787645	162	0.208494	3	0.003861	0.100736
rs1492347	12	87450104	KITLG	intron	1	G	1398	0.899614	A	156	0.100386	634	0.815959	130	0.16731	13	0.016731	0.0689992
rs10858757	12	87456935	KITLG	intron	1	G	1385	0.891248	C	169	0.108752	611	0.786358	163	0.209781	3	0.003861	0.100736
rs1000788	12	87470908	KITLG	intron	0.998713	A	1219	0.785438	G	333	0.214562	482	0.621134	255	0.328608	39	0.0502577	0.744526
rs1703081	12	87475518	KITLG	intron	1	G	1420	0.913771	A	134	0.0862291	654	0.841699	112	0.144144	11	0.014157	0.169237
rs1472899	12	87475616	KITLG	intron	1	A	1219	0.784427	G	335	0.215573	480	0.617761	259	0.333333	38	0.048906	1
rs1798011	12	87480756	KITLG	intron	1	G	1420	0.913771	A	134	0.0862291	654	0.841699	112	0.144144	11	0.014157	0.169237
rs2046971	12	87483641	KITLG	intron	1	G	1219	0.784427	C	335	0.215573	481	0.619048	257	0.330759	39	0.0501931	0.738726
rs10777129	12	87485844	KITLG	intron	1	G	1437	0.92471	A	117	0.0752896	664	0.854569	109	0.140283	4	0.00514801	0.639928
rs7970524	12	94914283	HAL	locus	1	A	1161	0.747104	G	393	0.252896	437	0.56242	287	0.369369	53	0.0682111	0.781522
rs11835389	12	94916124	LTA4H	locus	0.998713	G	1537	0.990335	A	15	0.00966495	761	0.98067	15	0.0193299	0	0	1
rs12302993	12	94917392	LTA4H	unknown	1	A	1083	0.696911	G	471	0.303089	380	0.48906	323	0.415701	74	0.0952381	0.90251
rs17025023	12	94920454	LTA4H	intron	0.998713	G	1531	0.986469	A	21	0.0135309	755	0.972938	21	0.0270619	0	0	1
rs2540499	12	94924000	LTA4H	intron	0.998713	C	1156	0.744845	A	396	0.255155	434	0.559278	288	0.371134	54	0.0695876	0.686031
rs5020450	12	94924117	LTA4H	intron	1	A	1247	0.802445	G	307	0.197555	498	0.640927	251	0.323037	28	0.036036	0.870813
rs17025033	12	94924591	LTA4H	intron	0.997426	G	1500	0.967742	A	50	0.0322581	725	0.935484	50	0.0645161	0	0	1
rs2660880	12	94925383	LTA4H	intron	0.998713	G	1463	0.942655	A	89	0.0573454	692	0.891753	79	0.101804	5	0.0064433	0.153372
rs2072510	12	94927330	LTA4H	intron	1	G	939	0.604247	A	615	0.395753	288	0.370656	363	0.467181	126	0.162162	0.444056
rs12319438	12	94931217	LTA4H	intron	1	A	1421	0.914414	G	133	0.0855856	650	0.836551	121	0.155727	6	0.00772201	0.271716
rs17025079	12	94943056	LTA4H	intron	1	G	1519	0.977477	A	35	0.0225225	742	0.954955	35	0.045045	0	0	1
rs763875	12	94944072	LTA4H	intron	0.998713	G	1421	0.915593	A	131	0.0844072	651	0.838918	119	0.153351	6	0.00773196	0.262476
rs2247570	12	94946508	LTA4H	intron	0.997426	A	1108	0.714839	G	442	0.285161	396	0.510968	316	0.407742	63	0.0812903	0.79872
rs2660896	12	94947913	LTA4H	intron	1	A	938	0.603604	G	616	0.396396	289	0.371943	360	0.46332	128	0.164736	0.266873
rs2246973	12	94952006	LTA4H	intron	1	A	1025	0.659588	C	529	0.340412	350	0.45045	325	0.418275	102	0.131274	0.138686
rs2660899	12	94954551	LTA4H	locus	1	C	1301	0.837194	A	253	0.162806	546	0.702703	209	0.268983	22	0.028314	0.589941
rs11108385	12	94955210	LTA4H	locus	1	G	1486	0.956242	A	68	0.043758	712	0.916345	62	0.0797941	3	0.003861	0.182144
rs17025122	12	94957553	LTA4H	unknown	1	G	1429	0.919562	A	125	0.0804376	658	0.846847	113	0.145431	6	0.00772201	0.115915
rs2540484	12	94957695	LTA4H	unknown	1	A	1268	0.815959	G	286	0.184041	528	0.679537	212	0.272844	37	0.047619	0.189781
rs2540483	12	94958259	LTA4H	unknown	1	G	1194	0.76834	A	360	0.23166	460	0.592021	274	0.352638	43	0.0553411	0.471153
rs10848238	12	129928763	RAN	unknown	1	T	1285	0.826898	A	269	0.173102	536	0.689833	213	0.274131	28	0.036036	0.090491
rs10773831	12	129929869	RAN	unknown	1	G	1071	0.689189	C	483	0.310811	361	0.464607	349	0.449163	67	0.0862291	0.539046
rs11061209	12	129930941	RAN	unknown	1	G	1062	0.683398	A	492	0.316602	367	0.472329	328	0.422136	82	0.105534	0.906309
rs12318549	12	129931121	RAN	unknown	1	G	1327	0.853925	A	227	0.146075	577	0.7426	173	0.222651	27	0.034749	0.145485
rs9579646	13	30208579	ALOX5AP	intron	0.994852	A	1075	0.695343	G	471	0.304657	362	0.468305	351	0.454075	60	0.0776197	0.0366963
rs10507391	13	30210096	ALOX5AP	intron	0.992278	A	1071	0.694553	T	471	0.305447	365	0.473411	341	0.442283	65	0.0843061	0.113589
rs5351	13	77373314	EDNRB	synonymous	0.976834	G	964	0.635046	A	554	0.364954	315	0.41502	334	0.440053	110	0.144928	0.359164
rs1409174	13	93736786	GPC6	intron	0.984556	C	909	0.594118	T	621	0.405882	263	0.343791	383	0.500654	119	0.155556	0.50225
rs1886928	13	93760037	GPC6	intron	0.981982	A	863	0.565531	G	663	0.434469	232	0.304063	399	0.522936	132	0.173001	0.130887
rs1535693	13	93782058	GPC6	intron	0.949807	C	1246	0.844173	A	230	0.155827	530	0.718157	186	0.252033	22	0.0298103	0.326367
rs1409177	13	93795243	GPC6	intron	0.996139	A	1494	0.965116	C	54	0.0348837	720	0.930233	54	0.0697674	0	0	1
rs1012693	13	93804843	GPC6	intron	0.985843	C	1152	0.751958	T	380	0.248042	437	0.570496	278	0.362924	51	0.0665796	0.783222
rs1924115	13	93828944	GPC6	intron	0.988417	T	1349	0.878255	A	187	0.121745	600	0.78125	149	0.19401	19	0.0247396	0.0179982
rs1535692_x	13	93832750	GPC6	coding-nonsynon	0.947233	G	1152	0.782609	A	320	0.217391	452	0.61413	248	0.336957	36	0.048913	0.237076
rs1535692_y	13	93832750	GPC6	nonsynonymous	1	G	1216	0.782497	A	338	0.217503	475	0.611326	266	0.342342	36	0.046332	0.185181
rs1359126	13	93844020	GPC6	intron	0.970399	C	1283	0.850796	T	225	0.149204	546	0.724138	191	0.253316	17	0.0225464	0.082309
rs1323625	13	93845529	GPC6	intron	0.990991	T	970	0.62987	C	570	0.37013	313	0.406494	344	0.446753	113	0.146753	0.810819
rs3093229	13	112805827	F7	unknown	1	G	1161	0.747104	A	393	0.252896	439	0.564994	283	0.364221	55	0.0707851	0.176882
rs3093233	13	112806131	F7	locus	1	A	1394	0.89704	G	160	0.10296	627	0.80695	140	0.18018	10	0.01287	0.543847
rs561241	13	112808035	F7	locus	1	A	1396	0.898327	G	158	0.101673	629	0.809524	138	0.177606	10	0.01287	0.53316
rs6039	13	112808229	F7	intron	0.988417	G	1386	0.902344	A	150	0.0976562	628	0.817708	130	0.169271	10	0.0130208	0.508921
rs2774030	13	112808416	F7	intron	0.997426	A	993	0.640645	G	557	0.359355	328	0.423226	337	0.434839	110	0.141935	0.357964
rs3093265	13	112817227	F7	intron	0.993565	A	1265	0.819301	C	279	0.180699	518	0.670984	229	0.296632	25	0.0323834	0.10349
rs493833	13	112817640	F7	intron	0.998713	A	1397	0.900129	C	155	0.0998711	631	0.813144	135	0.173969	10	0.0128866	0.534075
rs488703	13	112818877	F7	intron	0.998713	G	1410	0.908505	A	142	0.0914948	643	0.828608	124	0.159794	9	0.0115979	0.732753
rs3093266	13	112820718	F7	intron	1	A	1541	0.991634	G	13	0.00836551	764	0.983269	13	0.016731	0	0	1
rs6046	13	112821160	F7	coding-nonsynon	1	G	1409	0.906692	A	145	0.0933076	643	0.827542	123	0.158301	11	0.014157	0.337434
rs3093257	13	112822598	F7	locus	1	A	1201	0.772844	G	353	0.227156	424	0.545689	353	0.454311	0	0	5.67e-11
rs3093261	13	112824083	F10	locus	0.998713	G	909	0.585696	A	643	0.414304	260	0.335052	389	0.501289	127	0.16366	0.663834
rs10146691	14	34826527	PSMA6	unknown	1	G	1539	0.990347	A	15	0.00965251	762	0.980695	15	0.019305	0	0	1
rs9322944	14	34828948	PSMA6	unknown	1	A	1508	0.970399	G	46	0.029601	732	0.942085	44	0.0566281	1	0.001287	0.217996
rs17458367	14	34829824	PSMA6	locus	1	A	1425	0.916988	C	129	0.0830116	653	0.840412	119	0.153153	5	0.00643501	0.45138
rs10144857	14	34830835	PSMA6	locus	1	A	1307	0.841055	G	247	0.158945	555	0.714286	197	0.253539	25	0.032175	0.142286
rs1048990	14	34831426	PSMA6	untranslated	0.998713	G	1311	0.844716	C	241	0.155284	549	0.707474	213	0.274485	14	0.0180412	0.688631
rs8017676	14	34832417	PSMA6	intron	0.998713	G	1377	0.887242	A	175	0.112758	610	0.786082	157	0.20232	9	0.0115979	0.563394
rs12878391	14	34842329	PSMA6	intron	1	A	1123	0.722651	G	431	0.277349	412	0.530245	299	0.384813	66	0.0849421	0.70493
rs10141237	14	34842691	PSMA6	intron	0.998713	A	1377	0.887242	G	175	0.112758	610	0.786082	157	0.20232	9	0.0115979	0.395467
rs7156874	14	34848220	PSMA6	intron	1	T	1425	0.916988	A	129	0.0830116	653	0.840412	119	0.153153	5	0.00643501	0.45138
rs7149602	14	34857420	PSMA6	unknown	1	A	1480	0.952381	G	74	0.047619	711	0.915058	58	0.0746461	8	0.010296	0.148934
rs17512585	14	34859433	PSMA6	unknown	1	G	1122	0.722008	A	432	0.277992	412	0.530245	298	0.383526	67	0.0862291	0.69943
rs3917211	14	75496476	TGFB3	intron	0.962677	A	1138	0.760695	G	358	0.239305	430	0.574866	278	0.371658	40	0.0534759	0.764424
rs3917210	14	75497533	TGFB3	intron	0.944659	T	1114	0.758856	A	354	0.241144	418	0.569482	278	0.378747	38	0.0517711	0.544146
rs2284791	14	75498789	TGFB3	intron	0.952381	C	1223	0.826351	G	257	0.173649	507	0.685135	209	0.282432	24	0.0324324	0.344466
rs3917201	14	75499308	TGFB3	intron	0.963964	A	1115	0.744326	G	383	0.255674	417	0.556742	281	0.375167	51	0.0680908	0.779922
rs3917200	14	75499621	TGFB3	intron	0.954955	T	1364	0.919137	C	120	0.0808625	630	0.849057	104	0.140162	8	0.0107817	1
rs3917195	14	75500297	TGFB3	intron	0.96139	G	1392	0.931727	C	102	0.0682731	650	0.870147	92	0.123159	5	0.00669344	1
rs3917194	14	75501286	TGFB3	intron	0.949807	A	1321	0.894986	T	155	0.105014	608	0.823848	105	0.142276	25	0.0338753	0.00029997
rs3917187	14	75501889	TGFB3	intron	0.938224	G	1088	0.746228	A	370	0.253772	407	0.558299	274	0.375857	48	0.0658436	0.550745
rs2268622	14	75506191	TGFB3	intron	0.953668	A	1207	0.81444	G	275	0.18556	497	0.670715	213	0.287449	31	0.0418354	0.148185
rs3917158	14	75514222	TGFB3	intron	0.965251	G	1219	0.812667	A	281	0.187333	506	0.674667	207	0.276	37	0.0493333	0.0736926
rs3917148	14	75516274	TGFB3	intron	0.956242	A	1394	0.938089	C	92	0.0619112	652	0.877524	90	0.121131	1	0.0013459	1
rs11629183	14	95737634	LOC730199	unknown	1	C	1458	0.938224	A	96	0.0617761	682	0.877735	94	0.120978	1	0.001287	1
rs4144131	14	95739154	BDKRB2; LOC730199	locus	1	A	1286	0.827542	G	268	0.172458	525	0.675676	236	0.303732	16	0.020592	0.706529
rs945032	14	95740414	BDKRB2; LOC730199	locus	0.998713	G	1275	0.821521	A	277	0.178479	531	0.684278	213	0.274485	32	0.0412371	0.172183
rs1799722	14	95740892	BDKRB2; LOC730199	locus	0.998713	G	845	0.544459	A	707	0.455541	236	0.304124	373	0.48067	167	0.215206	0.389361
rs4905459	14	95741884	BDKRB2; LOC730199	intron	1	G	1423	0.915701	A	131	0.0842986	647	0.83269	129	0.166023	1	0.001287	0.493133
rs1959053	14	95743162	BDKRB2; LOC730199	intron	1	G	907	0.583655	A	647	0.416345	263	0.338481	381	0.490347	133	0.171171	0.917508
rs12433275	14	95744775	BDKRB2	intron	1	G	897	0.57722	A	657	0.42278	249	0.320463	399	0.513514	129	0.166023	0.739426
rs8016905	14	95745686	BDKRB2	intron	0.998713	G	1086	0.699742	A	466	0.300258	378	0.487113	330	0.425258	68	0.0876289	0.718228
rs4900312	14	95748727	BDKRB2	intron	0.998713	G	1239	0.798325	A	313	0.201675	490	0.631443	259	0.333763	27	0.0347938	0.628037
rs8005195	14	95753558	BDKRB2	intron	0.998713	A	1093	0.704253	G	459	0.295747	375	0.483247	343	0.44201	58	0.0747423	0.366263
rs945040	14	95753726	BDKRB2	intron	0.998713	G	979	0.630799	A	573	0.369201	302	0.389175	375	0.483247	99	0.127577	0.913209
rs945039	14	95753951	BDKRB2	intron	0.998713	G	1143	0.736469	A	409	0.263531	430	0.554124	283	0.364691	63	0.0811856	0.226777
rs10132462	14	95754107	BDKRB2	intron	1	G	1500	0.965251	A	54	0.034749	727	0.93565	46	0.0592021	4	0.00514801	1
rs4905466	14	95754523	BDKRB2	intron	1	A	1356	0.872587	G	198	0.127413	593	0.763192	170	0.21879	14	0.018018	0.816918
rs11160322	14	95755457	BDKRB2	intron	1	A	868	0.558559	G	686	0.441441	247	0.317889	374	0.481338	156	0.200772	0.19948
rs8013400	14	95758361	BDKRB2	locus; intron	0.996139	G	1266	0.817829	A	282	0.182171	520	0.671835	226	0.29199	28	0.0361757	1
rs8012552	14	95758520	BDKRB2	locus; intron	0.998713	A	894	0.576031	G	658	0.423969	250	0.322165	394	0.507732	132	0.170103	0.589741
rs4144132	14	95761402	BDKRB2	intron	0.998713	A	1311	0.844716	G	241	0.155284	548	0.706186	215	0.277062	13	0.0167526	0.393252
rs11848502	14	95762361	BDKRB2	intron	1	C	1473	0.947876	A	81	0.0521236	702	0.903475	69	0.0888031	6	0.00772201	0.133648
rs7149163	14	95763396	BDKRB2	intron	1	A	1126	0.724582	G	428	0.275418	404	0.519949	318	0.409266	55	0.0707851	0.894711
rs4905472	14	95766391	BDKRB2	intron	1	G	1407	0.905405	A	147	0.0945946	638	0.821107	131	0.168597	8	0.010296	0.53316
rs4905474	14	95767117	BDKRB2	intron	1	G	1245	0.801158	A	309	0.198842	492	0.633205	261	0.335907	24	0.030888	1
rs10130005	14	95770733	BDKRB2	intron	0.996139	A	1218	0.786822	G	330	0.213178	481	0.621447	256	0.330749	37	0.0478036	0.626237
rs2069571	14	95771668	BDKRB2	intron	0.998713	G	1409	0.907861	A	143	0.0921392	640	0.824742	129	0.166237	7	0.00902062	0.775101
rs2069575	14	95772340	BDKRB2	intron	1	G	1214	0.78121	A	340	0.21879	482	0.620335	250	0.32175	45	0.0579151	0.176782
rs1046248	14	95773237	BDKRB2	coding-nonsynon	1	G	1402	0.902188	A	152	0.0978121	633	0.814672	136	0.175032	8	0.010296	0.745866
rs5225	14	95777976	BDKRB2	untranslated	1	A	1363	0.877091	G	191	0.122909	600	0.772201	163	0.209781	14	0.018018	0.250675
rs2069595	14	95780870	BDKRB2	locus	0.998713	G	1258	0.810567	A	294	0.189433	517	0.666237	224	0.28866	35	0.0451031	1
rs2069601	14	95782808	BDKRB2	unknown	1	C	1173	0.754826	A	381	0.245174	444	0.571429	285	0.366795	48	0.0617761	0.886111
rs2069605	14	95785250	BDKRB2	unknown	0.997426	G	1248	0.805161	A	302	0.194839	517	0.667097	214	0.276129	44	0.0567742	0.0682932
rs936211	15	38369791	PLCB2	intron	0.965251	C	1166	0.777333	A	334	0.222667	453	0.604	260	0.346667	37	0.0493333	0.646235
rs28364538	15	40490504	CAPN3	UTR	0.988417	I	1412	0.919271	D	124	0.0807292	646	0.841146	120	0.15625	2	0.00260417	0.49254
rs2440332	15	50837544	ONECUT1	intron	0.98713	C	1108	0.722295	T	426	0.277705	408	0.531943	292	0.380704	67	0.0873533	0.287871
rs2456525	15	50867705	ONECUT1	intron	0.989704	G	1314	0.854356	A	224	0.145644	564	0.73342	186	0.241873	19	0.0247074	0.650435
rs6083	15	56625302	LIPC	coding-nonsynon	1	A	942	0.606178	G	612	0.393822	279	0.359073	384	0.494208	114	0.146718	0.274273
rs3829462	15	56640371	LIPC	coding-nonsynon	1	A	1517	0.97619	C	37	0.0238095	742	0.954955	33	0.042471	2	0.002574	0.157861
rs1052700	15	88009314	PLIN	UTR	0.978121	T	999	0.657237	A	521	0.342763	323	0.425	353	0.464474	84	0.110526	0.714629
rs2304795	15	88011267	PLIN	synonymous	0.97426	T	980	0.647292	C	534	0.352708	312	0.412153	356	0.470277	89	0.117569	0.722328
PLCB2N_190	15		PLCB2		0.989704	T	1529	0.994148	C	9	0.00585176	760	0.988296	9	0.0117035	0	0	1
PLINN_3625	15		PLIN		0.988417	T	1054	0.686198	C	482	0.313802	363	0.472656	328	0.427083	77	0.10026	1
GRP58N_217	15		GRP58		0.984556	T	1138	0.743791	C	392	0.256209	416	0.543791	306	0.4	43	0.0562092	0.340466
PLCB2N_191	15		PLCB2		0.994852	T	1100	0.711514	C	446	0.288486	394	0.509702	312	0.403622	67	0.0866753	0.365663
rs7189232	16	54067496	MMP2	unknown	0.990991	G	1517	0.985065	A	23	0.0149351	747	0.97013	23	0.0298701	0	0	1
rs243866	16	54069038	MMP2	locus	1	G	1192	0.767053	A	362	0.232947	458	0.589447	276	0.355212	43	0.0553411	1
rs1477017	16	54074663	MMP2	intron	0.998713	A	998	0.643041	G	554	0.356959	337	0.434278	324	0.417526	115	0.148196	0.417658
rs865094	16	54074733	MMP2	intron	0.998713	A	1291	0.83183	G	261	0.16817	536	0.690722	219	0.282216	21	0.0270619	0.709629
rs11076101	16	54075759	MMP2	intron	1	G	1428	0.918919	A	126	0.0810811	658	0.846847	112	0.144144	7	0.00900901	1
rs1053605	16	54077108	MMP2	coding-synon	0.997426	G	1436	0.926452	A	114	0.0735484	666	0.859355	104	0.134194	5	0.00645161	1
rs866770	16	54077561	MMP2	intron	0.998713	A	1321	0.85116	G	231	0.14884	560	0.721649	201	0.259021	15	0.0193299	1
rs9302671	16	54079226	MMP2	intron	0.998713	C	1016	0.654639	A	536	0.345361	348	0.448454	320	0.412371	108	0.139175	0.561744
rs2241146	16	54079735	MMP2	intron	1	G	1523	0.980051	A	31	0.0199485	746	0.960103	31	0.039897	0	0	1
rs9928731	16	54080512	MMP2	intron	0.998713	A	864	0.556701	G	688	0.443299	256	0.329897	352	0.453608	168	0.216495	0.110889
rs12599775	16	54081283	MMP2	intron	0.996139	G	1539	0.994186	C	9	0.00581395	765	0.988372	9	0.0116279	0	0	1
rs243847	16	54081499	MMP2	intron	1	A	903	0.581081	G	651	0.418919	277	0.356499	349	0.449163	151	0.194337	0.194981
rs2192852	16	54081977	MMP2	intron	0.981982	A	940	0.61599	G	586	0.38401	298	0.390564	344	0.450852	121	0.158585	1
rs243845	16	54083988	MMP2	intron	0.993565	G	929	0.601684	A	615	0.398316	299	0.387306	331	0.428756	142	0.183938	0.215978
rs2287074	16	54084614	MMP2	coding-synon	0.998713	G	887	0.571521	A	665	0.428479	268	0.345361	351	0.45232	157	0.20232	0.239976
rs243842	16	54084923	MMP2	intron	1	A	931	0.599099	G	623	0.400901	299	0.384813	333	0.428571	145	0.186615	0.217878
rs183112	16	54085183	MMP2	intron	0.998713	G	1319	0.849871	A	233	0.150129	560	0.721649	199	0.256443	17	0.0219072	0.843916
rs1992116	16	54085392	MMP2	intron	1	G	887	0.570785	A	667	0.429215	268	0.344916	351	0.451737	158	0.203346	0.238976
rs243840	16	54085660	MMP2	intron	0.998713	A	1289	0.830541	G	263	0.169459	534	0.688144	221	0.284794	21	0.0270619	0.860314
rs243839	16	54086912	MMP2	intron	0.998713	A	1290	0.831186	G	262	0.168814	534	0.688144	222	0.286082	20	0.0257732	0.712829
rs9923304	16	54087802	MMP2	intron	1	G	886	0.570142	A	668	0.429858	267	0.343629	352	0.453024	158	0.203346	0.233177
rs11639960	16	54090771	MMP2	intron	0.998713	A	1027	0.661727	G	525	0.338273	355	0.457474	317	0.408505	104	0.134021	0.563744
rs243834	16	54094188	MMP2	intron	1	A	834	0.53668	G	720	0.46332	230	0.29601	374	0.481338	173	0.222651	0.914409
rs11541998	16	54094264	MMP2	coding-synon	0.996139	G	1324	0.855297	C	224	0.144703	627	0.810078	70	0.0904393	77	0.0994832	0.0001
rs243832	16	54096692	MMP2	intron	0.998713	C	817	0.526418	G	735	0.473582	223	0.287371	371	0.478093	182	0.234536	1
rs7201	16	54097115	MMP2	untranslated	0.998713	A	852	0.548969	C	700	0.451031	242	0.311856	368	0.474227	166	0.213918	0.754825
rs243831	16	54098328	MMP2	locus	0.998713	A	1451	0.934923	C	101	0.0650773	682	0.878866	87	0.112113	7	0.00902062	0.0302823
rs9922534	16	54100180	AYTL1	locus	1	A	832	0.535393	G	722	0.464607	230	0.29601	372	0.478764	175	0.225225	0.919008
rs17302903	16	54100574	AYTL1	untranslated	0.997426	C	841	0.542581	G	709	0.457419	237	0.305806	367	0.473548	171	0.220645	1
rs2241148	16	54101148	AYTL1	intron	1	A	847	0.545045	G	707	0.454955	234	0.301158	379	0.487773	164	0.211068	0.387461
rs12930259	16	54101379	AYTL1	intron	1	G	849	0.546332	A	705	0.453668	235	0.302445	379	0.487773	163	0.209781	0.383062
rs2192853	16	54102847	AYTL1	intron	0.994852	G	851	0.550453	A	695	0.449547	237	0.306598	377	0.48771	159	0.205692	0.40146
rs2304483	16	55475454	SLC12A3	intron	0.978121	T	963	0.633553	C	557	0.366447	318	0.418421	327	0.430263	115	0.151316	0.481952
rs13306675	16	55478470	SLC12A3	synonymous	0.943372	C	1347	0.918827	T	119	0.0811733	618	0.843111	111	0.151432	4	0.00545703	1
rs5804	16	55486020	SLC12A3	synonymous	0.940798	C	1337	0.914501	T	125	0.0854993	612	0.837209	113	0.154583	6	0.00820793	0.55255
rs2010501	16	55503040	SLC12A3	intron	0.918919	A	984	0.689076	G	444	0.310924	340	0.47619	304	0.42577	70	0.0980392	0.440356
rs5882	16	55573593	CETP	coding-nonsynon	0.994852	A	1064	0.688228	G	482	0.311772	380	0.491591	304	0.393273	89	0.115136	0.116588
rs4673	16	87240737	CYBA	nonsynonymous	0.990991	G	1058	0.687013	A	482	0.312987	363	0.471429	332	0.431169	75	0.0974026	0.90071
rs9914087	17	4772572		unknown	1	G	1035	0.666023	A	519	0.333977	344	0.442728	347	0.446589	86	0.110682	0.634937
rs81663	17	4776632	GP1BA	intron	0.997426	A	978	0.630968	T	572	0.369032	315	0.406452	348	0.449032	112	0.144516	0.650335
rs6065	17	4777161	GP1BA	coding-nonsynon	0.998713	G	1429	0.920747	A	123	0.0792526	655	0.844072	119	0.153351	2	0.00257732	0.24871
rs2243100	17	4779777	SLC25A11	unknown	0.998713	G	1349	0.869201	A	203	0.130799	588	0.757732	173	0.222938	15	0.0193299	0.821618
rs2243102	17	4779893	SLC25A11	unknown	0.997426	A	905	0.583871	G	645	0.416129	269	0.347097	367	0.473548	139	0.179355	0.511549
rs400688	17	4780674	SLC25A11	unknown	0.998713	G	1280	0.824742	A	272	0.175258	525	0.676546	230	0.296392	21	0.0270619	0.723928
rs9904779	17	6839339	ALOX12; LOC728478	locus	0.993565	G	986	0.638601	C	558	0.361399	327	0.423575	332	0.430052	113	0.146373	0.374663
rs9897850	17	6839842	ALOX12; LOC728478	locus	0.998713	A	856	0.551546	G	696	0.448454	252	0.324742	352	0.453608	172	0.221649	0.137186
rs2292350	17	6842396	ALOX12	intron	0.998713	G	842	0.542526	A	710	0.457474	245	0.315722	352	0.453608	179	0.23067	0.135486
rs1126667	17	6843484	ALOX12	coding-nonsynon	0.998713	G	956	0.615979	A	596	0.384021	314	0.404639	328	0.42268	134	0.17268	0.192881
rs2292353	17	6844261	ALOX12	intron	0.998713	A	954	0.614691	G	598	0.385309	313	0.403351	328	0.42268	135	0.173969	0.149485
rs434473	17	6845658	ALOX12	coding-nonsynon	1	A	957	0.61583	G	597	0.38417	315	0.405405	327	0.420849	135	0.173745	0.148785
rs11571337	17	6846082	ALOX12	intron	0.998713	G	1392	0.896907	A	160	0.103093	623	0.802835	146	0.188144	7	0.00902062	0.400537
rs11571339	17	6847294	ALOX12	intron	1	A	1399	0.900257	G	155	0.0997426	631	0.812098	137	0.176319	9	0.011583	0.346957
rs2920421	17	6847794	ALOX12	intron	1	G	1113	0.716216	A	441	0.283784	409	0.526384	295	0.379665	73	0.0939511	0.532447
rs2307214	17	6850562	ALOX12	coding-synon	1	A	1472	0.947233	G	82	0.0527671	696	0.895753	80	0.10296	1	0.001287	1
rs11571364	17	6852415	ALOX12	intron	1	G	1420	0.913771	A	134	0.0862291	654	0.841699	112	0.144144	11	0.014157	0.45138
rs11571351	17	6853691	ALOX12	intron	1	G	1510	0.971686	A	44	0.028314	734	0.944659	42	0.0540541	1	0.001287	1
rs312462	17	6854376	ALOX12	coding-synon	1	G	1396	0.898327	A	158	0.101673	625	0.804376	146	0.187902	6	0.00772201	0.151573
rs2271316	17	6856125	MGC71993	locus	0.998713	C	1029	0.663015	G	523	0.336985	344	0.443299	341	0.439433	91	0.117268	0.913309
rs2297518	17	23120724	NOS2A	nonsynonymous	0.985843	G	1224	0.798956	A	308	0.201044	479	0.625326	266	0.347258	21	0.0274151	0.0408959
rs1137933	17	23130059	NOS2A	synonymous	0.989704	G	1154	0.750325	A	384	0.249675	427	0.555267	300	0.390117	42	0.0546164	0.0736926
rs1860189	17	29602471	CCL2	unknown	0.998713	A	1268	0.81701	G	284	0.18299	524	0.675258	220	0.283505	32	0.0412371	0.0241976
rs1860188	17	29602669	CCL2	unknown	0.998713	G	1268	0.81701	A	284	0.18299	524	0.675258	220	0.283505	32	0.0412371	0.0227977
rs3917878	17	29602968	CCL2	unknown	0.997426	G	1410	0.909677	A	140	0.0903226	637	0.821935	136	0.175484	2	0.00258065	0.0947466
rs1024610	17	29604344	CCL2	unknown	1	T	1229	0.790862	A	325	0.209138	497	0.63964	235	0.302445	45	0.0579151	0.144886
rs3760399	17	29604671	CCL2	locus	1	A	1477	0.95045	G	77	0.0495495	701	0.902188	75	0.0965251	1	0.001287	1
rs2857655	17	29605365	CCL2	locus	1	A	1493	0.960746	T	61	0.0392535	717	0.92278	59	0.0759331	1	0.001287	1
rs3760396	17	29605554	CCL2	locus	1	G	1206	0.776062	C	348	0.223938	467	0.60103	272	0.350064	38	0.048906	1
rs2857656	17	29606120	CCL2	locus	1	C	1177	0.7574	G	377	0.2426	441	0.567568	295	0.379665	41	0.0527671	0.131887
rs4586	17	29607382	CCL2	coding-synon	0.998713	A	1034	0.666237	G	518	0.333763	342	0.440722	350	0.451031	84	0.108247	0.642536
rs13900	17	29608024	CCL2	untranslated	1	G	1177	0.7574	A	377	0.2426	441	0.567568	295	0.379665	41	0.0527671	0.127887
rs2530797	17	29610207	CCL2	unknown	1	A	948	0.610039	G	606	0.389961	295	0.379665	358	0.460746	124	0.159588	0.147685
rs3917900	17	29611427	CCL2	unknown	1	A	951	0.611969	G	603	0.388031	295	0.379665	361	0.464607	121	0.155727	0.185981
rs16971600	17	31220991	CCL5	locus	1	A	1464	0.942085	G	90	0.0579151	690	0.888031	84	0.108108	3	0.003861	0.169237
rs4795095	17	31221413	CCL5	locus	1	A	1408	0.906049	G	146	0.0939511	642	0.826255	124	0.159588	11	0.014157	0.753491
rs28914814	17	31222687	CCL5	untranslated	1	G	1514	0.97426	A	40	0.02574	737	0.94852	40	0.0514801	0	0	1
rs3817655	17	31223754	CCL5	intron	1	T	1270	0.817246	A	284	0.182754	525	0.675676	220	0.28314	32	0.041184	0.49885
rs16963927	17	31228920	CCL5	intron	1	A	1464	0.942085	G	90	0.0579151	690	0.888031	84	0.108108	3	0.003861	0.169237
rs2015049	17	42687230	ITGB3	intron	0.997426	G	1287	0.830323	A	263	0.169677	532	0.686452	223	0.287742	20	0.0258065	0.861114
rs2056131	17	42688742	ITGB3	intron	0.998713	G	1087	0.700387	A	465	0.299613	373	0.48067	341	0.439433	62	0.0798969	1
rs4525555	17	42692948	ITGB3	intron	0.993565	G	1036	0.670984	A	508	0.329016	345	0.446891	346	0.448187	81	0.104922	0.640936
rs16941768	17	42695265	ITGB3	intron	0.998713	A	1494	0.962629	G	58	0.0373711	726	0.935567	42	0.0541237	8	0.0103093	0.00275963
rs3892084	17	42695420	ITGB3	intron	0.998713	G	1318	0.849227	A	234	0.150773	566	0.729381	186	0.239691	24	0.0309278	0.0567943
rs10514919	17	42697128	ITGB3	intron	1	C	1123	0.722651	A	431	0.277349	400	0.514801	323	0.415701	54	0.0694981	0.362164
rs8074094	17	42703020	ITGB3	intron	1	A	1071	0.689189	G	483	0.310811	360	0.46332	351	0.451737	66	0.0849421	0.221078
rs3851806	17	42705918	ITGB3	intron	0.998713	C	1304	0.840206	G	248	0.159794	546	0.703608	212	0.273196	18	0.0231959	0.715628
rs7209700	17	42706117	ITGB3	intron	1	A	1019	0.655727	G	535	0.344273	321	0.413127	377	0.485199	79	0.101673	0.09969
rs8078614	17	42706504	ITGB3	intron	1	G	1216	0.782497	A	338	0.217503	465	0.598456	286	0.368082	26	0.033462	0.19948
rs11868894	17	42708188	ITGB3	intron	1	A	1273	0.819176	G	281	0.180824	528	0.679537	217	0.279279	32	0.041184	0.320568
rs2292867	17	42712488	ITGB3	intron	1	G	1397	0.89897	A	157	0.10103	626	0.805663	145	0.186615	6	0.00772201	1
rs11079770	17	42713349	ITGB3	intron	1	G	1320	0.849421	C	234	0.150579	567	0.72973	186	0.239382	24	0.030888	0.0567943
rs5918	17	42715729	ITGB3	coding-nonsynon	0.996139	A	1262	0.815245	G	286	0.184755	507	0.655039	248	0.320413	19	0.0245478	0.470953
rs2292699	17	42717294	ITGB3	intron	1	G	988	0.635779	A	566	0.364221	307	0.395109	374	0.481338	96	0.123552	0.908309
rs2292700	17	42717422	ITGB3	intron	1	A	1470	0.945946	G	84	0.0540541	698	0.898327	74	0.0952381	5	0.00643501	0.0989131
rs2292865	17	42719721	ITGB3	intron	0.997426	G	985	0.635484	A	565	0.364516	306	0.394839	373	0.48129	96	0.123871	1
rs7217710	17	42725581	ITGB3	intron	0.998713	A	1063	0.684923	G	489	0.315077	354	0.456186	355	0.457474	67	0.0863402	0.108689
rs12603582	17	42732576	ITGB3	intron	1	C	1233	0.793436	A	321	0.206564	482	0.620335	269	0.346203	26	0.033462	0.166783
rs11867253	17	42733040	ITGB3	intron	0.997426	G	1461	0.942581	A	89	0.0574194	691	0.891613	79	0.101935	5	0.00645161	0.15528
rs3744453	17	42737869	ITGB3	intron	1	A	1494	0.96139	G	60	0.03861	718	0.924067	58	0.0746461	1	0.001287	1
rs3809863	17	42740011	ITGB3	intron	1	G	818	0.526384	A	736	0.473616	211	0.271557	396	0.509653	170	0.21879	0.748625
rs2317676	17	42743282	ITGB3	untranslated	1	A	1465	0.942728	G	89	0.0572716	693	0.891892	79	0.101673	5	0.00643501	0.153372
rs11650072	17	42748664	ITGB3	unknown	1	G	968	0.622909	A	586	0.377091	295	0.379665	378	0.486486	104	0.133848	0.247875
rs11079772	17	42748738	ITGB3	unknown	1	A	1028	0.661519	C	526	0.338481	329	0.423423	370	0.47619	78	0.100386	0.334767
rs12600865	17	42748983	ITGB3	unknown	1	G	1028	0.661519	A	526	0.338481	329	0.423423	370	0.47619	78	0.100386	0.332067
rs8077532	17	53701294	MPO	locus	0.997426	A	1369	0.883226	G	181	0.116774	606	0.781935	157	0.202581	12	0.0154839	0.136286
rs8079006	17	53701468	MPO	unknown	1	T	1319	0.848777	A	235	0.151223	559	0.719434	201	0.258687	17	0.021879	1
rs2071409	17	53703229	MPO	intron	1	A	1306	0.840412	C	248	0.159588	546	0.702703	214	0.275418	17	0.021879	0.70403
rs34704261	17	53708428	MPO	unknown	0.998713	T	1366	0.880155	A	186	0.119845	600	0.773196	166	0.213918	10	0.0128866	0.485451
rs35921530	17	53708590	MPO	unknown	1	C	1476	0.949807	A	78	0.0501931	700	0.900901	76	0.0978121	1	0.001287	1
rs35709273	17	53710035	MPO	unknown	1	G	1529	0.983912	A	25	0.0160875	752	0.967825	25	0.032175	0	0	1
rs7208693	17	53712817	MPO	coding-nonsynon	0.998713	C	1450	0.934278	A	102	0.0657216	679	0.875	92	0.118557	5	0.0064433	0.656334
rs34628871	17	53713183	MPO	unknown	1	A	1552	0.998713	G	2	0.001287	775	0.997426	2	0.002574	0	0	1
rs2107545	17	53715117	MPO	locus	1	A	1164	0.749035	G	390	0.250965	434	0.558559	296	0.380952	47	0.0604891	0.781322
rs4968833	17	64590279	ABCA6	intron	0.998713	A	990	0.637887	G	562	0.362113	308	0.396907	374	0.481959	94	0.121134	0.255574
rs12942011	17	64590401	ABCA6	intron	0.998713	G	989	0.637242	A	563	0.362758	307	0.395619	375	0.483247	94	0.121134	0.256274
rs740517	17	64594734	ABCA6	intron	0.997426	C	989	0.638065	A	561	0.361935	308	0.397419	373	0.48129	94	0.12129	0.256574
rs758255	17	64595397	ABCA6	intron	1	G	1480	0.952381	A	74	0.047619	705	0.907336	70	0.0900901	2	0.002574	1
rs8077252	17	64596657	ABCA6	intron	0.998713	G	1070	0.689433	A	482	0.310567	370	0.476804	330	0.425258	76	0.0979381	0.80432
rs12453921	17	64597433	ABCA6	intron	0.993565	A	985	0.637953	G	559	0.362047	306	0.396373	373	0.483161	93	0.120466	0.252175
rs1860120	17	64598319	ABCA6	intron	1	G	1473	0.947876	A	81	0.0521236	700	0.900901	73	0.0939511	4	0.00514801	0.583563
rs2098034	17	64600633	ABCA6	intron	0.997426	A	948	0.611613	G	602	0.388387	277	0.357419	394	0.508387	104	0.134194	0.0777922
rs6502001	17	64607674	ABCA6	intron	1	C	1473	0.947876	A	81	0.0521236	700	0.900901	73	0.0939511	4	0.00514801	0.583563
rs7214079	17	64608286	ABCA6	intron	1	G	1072	0.689833	A	482	0.310167	371	0.477477	330	0.42471	76	0.0978121	0.809719
rs2286419	17	64611553	ABCA6	intron	1	A	1464	0.942085	G	90	0.0579151	691	0.889318	82	0.105534	4	0.00514801	1
rs7212506	17	64613313	ABCA6	coding-nonsynon; untranslated	1	A	1466	0.943372	G	88	0.0566281	693	0.891892	80	0.10296	4	0.00514801	1
rs9889289	17	64620172	ABCA6	intron	1	A	1469	0.945302	G	85	0.0546976	696	0.895753	77	0.0990991	4	0.00514801	1
rs7504026	17	64621268	ABCA6	intron	0.998713	G	794	0.511598	A	758	0.488402	203	0.261598	388	0.5	185	0.238402	0.240276
rs9282554	17	64621428	ABCA6	coding-nonsynon	0.998713	A	1467	0.945232	T	85	0.054768	695	0.895619	77	0.0992268	4	0.00515464	1
rs997781	17	64629283	ABCA6	intron	0.997426	G	1057	0.681935	A	493	0.318065	359	0.463226	339	0.437419	77	0.0993548	0.549745
rs3744489	17	64649733	ABCA6	locus	1	A	1027	0.660875	G	527	0.339125	337	0.433719	353	0.454311	87	0.111969	0.812319
rs12453914	17	64650473	ABCA6	locus	1	A	1085	0.698198	C	469	0.301802	375	0.482625	335	0.431145	67	0.0862291	0.536646
rs13447447	17	58919624	ACE	intron	0.996139	D	817	0.527778	I	731	0.472222	193	0.249354	431	0.556848	150	0.193798	0.168083
rs9973220	19	1351555	GAMT	intron	1	G	1547	0.995495	A	7	0.0045045	770	0.990991	7	0.00900901	0	0	1
rs34124816	19	7639676	RETN	unknown	1	A	1487	0.956885	C	67	0.0431145	710	0.913771	67	0.0862291	0	0	1
rs1862513	19	7639793	RETN	locus	0.998713	C	1121	0.722294	G	431	0.277706	408	0.525773	305	0.393041	63	0.0811856	0.792121
rs3219177	19	7640369	RETN	intron	1	G	1267	0.815315	A	287	0.184685	520	0.669241	227	0.292149	30	0.03861	0.491751
rs3745367	19	7640511	RETN	intron	0.998713	G	1226	0.789948	A	326	0.210052	489	0.630155	248	0.319588	39	0.0502577	0.877612
rs34788323	19	7640814	RETN	unknown	1	G	1461	0.940154	A	93	0.0598456	687	0.88417	87	0.111969	3	0.003861	1
rs3219178	19	7640951	RETN	intron	1	C	792	0.509653	G	762	0.490347	191	0.245817	410	0.527671	176	0.226512	0.742126
rs10402265	19	7641089	RETN	intron	1	G	1291	0.830759	C	263	0.169241	529	0.680824	233	0.299871	15	0.019305	0.145885
rs3745368	19	7641297	RETN	untranslated	0.997426	G	1489	0.960645	A	61	0.0393548	715	0.922581	59	0.076129	1	0.00129032	0.583563
rs3745369	19	7641475	RETN	locus	0.998713	G	873	0.5625	C	679	0.4375	242	0.311856	389	0.501289	145	0.186856	0.662534
rs1477341	19	7642799	RETN	unknown	0.998713	T	892	0.574742	A	660	0.425258	258	0.332474	376	0.484536	142	0.18299	0.675232
rs35257373	19	7642985	RETN	unknown	1	A	1411	0.907979	G	143	0.0920206	639	0.822394	133	0.171171	5	0.00643501	1
rs2241531	19	10132034	DNMT1	intron	1	C	1474	0.94852	G	80	0.0514801	700	0.900901	74	0.0952381	3	0.003861	0.148934
rs8111085	19	10134372	DNMT1	coding-nonsynon	1	A	1475	0.949163	G	79	0.0508366	701	0.902188	73	0.0939511	3	0.003861	0.148934
rs2162560	19	10140454	DNMT1	intron	0.996139	G	904	0.583979	A	644	0.416021	269	0.347545	366	0.472868	139	0.179587	0.277772
rs759920	19	10145778	DNMT1	intron	1	A	831	0.534749	G	723	0.465251	228	0.293436	375	0.482625	174	0.223938	0.338766
rs5030352	19	10246743	ICAM1	intron	0.903475	C	823	0.586182	G	581	0.413818	244	0.347578	335	0.477208	123	0.175214	1
rs3093032	19	10257336	ICAM1	UTR	0.951094	C	1283	0.868065	T	195	0.131935	553	0.748309	177	0.239513	9	0.0121786	0.235476
rs12460421	19	10842352	CARM1	locus	0.996139	A	884	0.571059	G	664	0.428941	248	0.320413	388	0.501292	138	0.178295	0.523548
rs12977506	19	10853724	CARM1	intron	1	G	1136	0.731017	A	418	0.268983	412	0.530245	312	0.401544	53	0.0682111	0.620638
rs7254708	19	10863579	CARM1	intron	1	G	1360	0.875161	A	194	0.124839	591	0.760618	178	0.229086	8	0.010296	0.100032
rs1549926	19	10863862	CARM1	intron	0.997426	A	1093	0.705161	C	457	0.294839	386	0.498065	321	0.414194	68	0.0877419	0.905909
rs11670365	19	10865833	CARM1	intron	1	G	1440	0.926641	A	114	0.0733591	665	0.855856	110	0.14157	2	0.002574	1
rs12971616	19	10875937	CARM1	intron	1	G	1137	0.73166	A	417	0.26834	413	0.531532	311	0.400257	53	0.0682111	0.69743
rs3745676	19	10880543	CARM1	intron	0.997426	G	1548	0.99871	A	2	0.00129032	773	0.997419	2	0.00258065	0	0	NA
rs1529711	19	10884434	CARM1	intron	0.992278	G	1326	0.859922	A	216	0.140078	566	0.734112	194	0.251621	11	0.0142672	0.48523
rs2304089	19	10885986	CARM1	intron	1	G	1095	0.704633	A	459	0.295367	384	0.494208	327	0.420849	66	0.0849421	1
rs12983082	19	11077561	LDLR	intron	0.945946	A	790	0.537415	C	680	0.462585	225	0.306122	340	0.462585	170	0.231293	0.832017
rs11669576	19	11083300	LDLR	nonsynonymous	0.989704	G	1473	0.957737	A	65	0.0422627	708	0.920676	57	0.0741222	4	0.00520156	0.427226
rs1003723	19	11085181	LDLR	intron	0.990991	C	824	0.535065	T	716	0.464935	235	0.305195	354	0.45974	181	0.235065	0.744026
rs2738444	19	11085931	LDLR	intron	0.983269	C	1314	0.859948	T	214	0.140052	567	0.742147	180	0.235602	17	0.0222513	0.832217
rs5925	19	11091881	LDLR	synonymous	0.90991	T	791	0.559406	C	623	0.440594	236	0.333805	319	0.451202	152	0.214993	0.50425
rs2738460	19	11099807	LDLR	intron	0.98713	C	1146	0.747066	T	388	0.252934	430	0.560626	286	0.372881	51	0.0664928	0.0687931
rs6413504	19	11102115	LDLR	intron	0.996139	A	778	0.502584	G	770	0.497416	206	0.26615	366	0.472868	202	0.260982	0.915508
rs14158	19	11103044	LDLR	UTR	0.989704	G	1155	0.750975	A	383	0.249025	434	0.564369	287	0.373212	48	0.0624187	0.117488
rs2738465	19	11103496	LDLR	UTR	0.965251	G	1048	0.698667	A	452	0.301333	362	0.482667	324	0.432	64	0.0853333	0.366163
C__11698127_10	19	11110041	LDLR		0.979408	A	846	0.555848	G	676	0.444152	236	0.310118	374	0.491459	151	0.198423	0.833017
rs12461751	19	18250961	JunD		0.975547	C	1104	0.728232	G	412	0.271768	406	0.53562	292	0.385224	60	0.0791557	0.191981
rs1051008	19	46459135	AXL; HNRPUL1	locus; untranslated	1	G	1543	0.992921	A	11	0.00707851	766	0.985843	11	0.014157	0	0	1
rs1946613	19	46459625	AXL; HNRPUL1	locus	0.998713	G	1314	0.846649	A	238	0.153351	559	0.720361	196	0.252577	21	0.0270619	0.538046
rs1946612	19	46459827	AXL; HNRPUL1	locus	1	G	1150	0.740026	A	404	0.259974	436	0.561133	278	0.357786	63	0.0810811	0.125487
rs12975585	19	46462071	HNRPUL1	intron	1	A	1007	0.648005	T	547	0.351995	331	0.425997	345	0.444015	101	0.129987	0.287971
rs2304230	19	46465904	HNRPUL1	intron	1	A	1309	0.842342	G	245	0.157658	551	0.709138	207	0.266409	19	0.024453	1
rs2053086	19	46491315	HNRPUL1	intron	1	A	1310	0.842986	G	244	0.157014	552	0.710425	206	0.265122	19	0.024453	1
rs12985339	19	46493596	HNRPUL1	intron	1	T	1310	0.842986	A	244	0.157014	552	0.710425	206	0.265122	19	0.024453	1
rs11879562	19	46496816	HNRPUL1	intron	1	C	1311	0.843629	G	243	0.156371	552	0.710425	207	0.266409	18	0.023166	0.830317
rs7245398	19	46502484	HNRPUL1	intron	0.998713	A	1284	0.82732	G	268	0.17268	531	0.684278	222	0.286082	23	0.0296392	1
rs15052	19	46505215	HNRPUL1	untranslated	0.997426	A	1304	0.84129	G	246	0.15871	554	0.714839	196	0.252903	25	0.0322581	0.235576
rs2302524	19	48848312	PLAUR	coding-nonsynon	0.998713	A	1292	0.832474	G	260	0.167526	534	0.688144	224	0.28866	18	0.0231959	0.392448
rs449647	19	50100404	APOE		0.983269	C	811	0.530759	A	717	0.469241	215	0.281414	381	0.498691	168	0.219895	0.746825
rs405509_x	19	50100676	APOE	locus	0.975547	C	1383	0.912269	T	133	0.0877309	630	0.831135	123	0.162269	5	0.00659631	1
rs405509_y	19	50100676	APOE		0.998713	C	834	0.537371	A	718	0.462629	225	0.289948	384	0.494845	167	0.215206	0.835116
rs429358	19	50103781	APOE	nonsynonymous	0.979408	T	1248	0.819974	A	274	0.180026	507	0.666229	234	0.30749	20	0.0262812	0.614239
rs7412	19	50103919	APOE	nonsynonymous	0.980695	T	1309	0.858924	C	215	0.141076	560	0.734908	189	0.248031	13	0.0170604	0.529247
rs439401	19	50106291	APOE	unknown	0.997426	G	1013	0.653548	A	537	0.346452	340	0.43871	333	0.429677	102	0.131613	0.907409
rs7246355	19	55918056	CLEC11A	locus	1	G	781	0.502574	A	773	0.497426	192	0.247104	397	0.51094	188	0.241956	0.29627
rs722035	19	55922035	CLEC11A	unknown	1	G	1120	0.720721	C	434	0.279279	400	0.514801	320	0.41184	57	0.0733591	0.136986
rs722036	19	55922302	CLEC11A	unknown	0.997426	A	1124	0.725161	G	426	0.274839	404	0.52129	316	0.407742	55	0.0709677	1
rs10432284	19	55922437	CLEC11A	unknown	0.998713	A	849	0.547036	G	703	0.452964	226	0.291237	397	0.511598	153	0.197165	0.586941
rs1410713	20	3008350	AVP	unknown	1	C	1098	0.706564	A	456	0.293436	392	0.504505	314	0.404118	71	0.0913771	0.522048
rs2770381	20	3009986	AVP	unknown	1	A	918	0.590734	C	636	0.409266	271	0.348777	376	0.483912	130	0.16731	0.745425
rs2740204	20	3010467	AVP	unknown	1	C	897	0.57722	A	657	0.42278	264	0.339768	369	0.474903	144	0.185328	0.832417
rs2282018	20	3012949	AVP	intron	1	A	1073	0.690476	G	481	0.309524	372	0.478764	329	0.423423	76	0.0978121	0.634737
rs6076013	20	22969597	THBD	unknown	0.998713	A	994	0.640464	G	558	0.359536	323	0.416237	348	0.448454	105	0.135309	0.207779
rs6082986	20	22971919	THBD	unknown	1	A	993	0.638996	G	561	0.361004	323	0.415701	347	0.446589	107	0.137709	0.135086
rs2007363	20	22973295	THBD	unknown	0.998713	C	1226	0.789948	A	326	0.210052	480	0.618557	266	0.342784	30	0.0386598	0.749425
rs6048519	20	22982274	THBD	unknown	1	A	937	0.60296	C	617	0.39704	292	0.375804	353	0.454311	132	0.169884	0.441956
rs6076016	20	22982597	THBD	unknown	0.996139	A	1003	0.647933	T	545	0.352067	333	0.430233	337	0.435401	104	0.134367	0.566043
rs2069946	20	33225696	PROCR	intron	1	A	1477	0.95045	G	77	0.0495495	702	0.903475	73	0.0939511	2	0.002574	0.539322
rs2069952	20	33227612	PROCR	intron	1	A	901	0.579794	G	653	0.420206	269	0.346203	363	0.467181	145	0.186615	0.59554
rs3918251	20	44072188	MMP9	intron	0.942085	A	908	0.620219	G	556	0.379781	282	0.385246	344	0.469945	106	0.144809	0.213879
rs2664538	20	44073632	MMP9	nonsynonymous	0.998713	T	999	0.643686	C	553	0.356314	326	0.420103	347	0.447165	103	0.132732	0.426657
rs3918254	20	44073798	MMP9	intron	0.933076	C	1448	0.998621	T	2	0.00137931	723	0.997241	2	0.00275862	0	0	1
rs2250889	20	44075813	MMP9	nonsynonymous	0.943372	C	1376	0.938608	G	90	0.0613915	643	0.877217	90	0.122783	0	0	0.614153
rs2274756	20	44076518	MMP9	nonsynonymous	0.939511	G	1262	0.864384	A	198	0.135616	553	0.757534	156	0.213699	21	0.0287671	0.0405959
rs3918262	20	44077177	MMP9	intron	0.93565	A	1147	0.788858	G	307	0.211142	450	0.618982	247	0.339752	30	0.0412655	0.629037
rs20544	20	44078417	MMP9	UTR	0.949807	T	831	0.563008	C	645	0.436992	229	0.310298	373	0.50542	136	0.184282	0.909809
rs9509	20	44078560	MMP9	UTR	0.949807	T	1449	0.981707	C	27	0.0182927	711	0.963415	27	0.0365854	0	0	1
rs17860115	21	33524175	IFNAR2	untranslated	0.996139	C	1033	0.667313	A	515	0.332687	353	0.456072	327	0.422481	94	0.121447	0.050295
rs17860118	21	33524664	IFNAR2	intron	0.998713	C	1413	0.910438	A	139	0.0895619	638	0.822165	137	0.176546	1	0.00128866	0.0580639
rs12482556	21	33524804	IFNAR2	intron	0.997426	A	1032	0.665806	G	518	0.334194	352	0.454194	328	0.423226	95	0.122581	0.0535946
rs2248202	21	33525750	IFNAR2	intron	0.992278	A	1019	0.66083	C	523	0.33917	337	0.437095	345	0.447471	89	0.115435	0.643236
rs2834154	21	33528504	IFNAR2	intron	0.996139	A	1032	0.666667	C	516	0.333333	351	0.453488	330	0.426357	93	0.120155	0.0676932
rs6517154	21	33530550	IFNAR2	intron	1	A	1181	0.759974	G	373	0.240026	442	0.568855	297	0.382239	38	0.048906	0.0436956
rs3153	21	33531375	IFNAR2	intron	0.998713	G	1089	0.701675	A	463	0.298325	379	0.488402	331	0.426546	66	0.0850515	0.519548
rs9636867	21	33531814	IFNAR2	intron	0.998713	A	1037	0.66817	G	515	0.33183	353	0.454897	331	0.426546	92	0.118557	0.120188
rs7280479	21	33533067	IFNAR2	intron	1	A	1400	0.900901	G	154	0.0990991	628	0.808237	144	0.185328	5	0.00643501	0.554993
rs12482193	21	33533415	IFNAR2	intron	0.998713	A	1088	0.701031	G	464	0.298969	379	0.488402	330	0.425258	67	0.0863402	0.440556
rs8127500	21	33533862	IFNAR2	intron	1	G	888	0.571429	A	666	0.428571	248	0.319176	392	0.504505	137	0.176319	0.919008
rs4986956	21	33536120	IFNAR2	coding-nonsynon	1	A	1415	0.910553	G	139	0.0894466	639	0.822394	137	0.176319	1	0.001287	0.0579752
rs10211925	21	33537602	IFNAR2	intron	1	G	1197	0.77027	A	357	0.22973	456	0.586873	285	0.366795	36	0.046332	0.109689
rs17860183	21	33538419	IFNAR2	intron	1	T	1340	0.862291	A	214	0.137709	581	0.747748	178	0.229086	18	0.023166	1
rs17860184	21	33538727	IFNAR2	intron	1	G	1400	0.900901	C	154	0.0990991	628	0.808237	144	0.185328	5	0.00643501	0.554993
rs2252650	21	33539820	IFNAR2	intron	0.998713	A	1036	0.667526	T	516	0.332474	353	0.454897	330	0.425258	93	0.119845	0.0720928
rs2834159	21	33539959	IFNAR2	intron	1	G	1261	0.811454	A	293	0.188546	508	0.653797	245	0.315315	24	0.030888	0.0778922
rs2834160	21	33541983	IFNAR2	intron	1	A	1260	0.810811	G	294	0.189189	507	0.65251	246	0.316602	24	0.030888	0.0622938
rs2834161	21	33542077	IFNAR2	intron	1	A	1038	0.667954	G	516	0.332046	354	0.455598	330	0.42471	93	0.119691	0.0724928
rs2834164	21	33543818	IFNAR2	intron	0.996139	A	806	0.520672	C	742	0.479328	207	0.267442	392	0.50646	175	0.226098	1
rs2834165	21	33544406	IFNAR2	intron	0.998713	A	809	0.521263	G	743	0.478737	208	0.268041	393	0.506443	175	0.225515	1
rs13047715	21	33547460	IFNAR2	intron	0.997426	A	1256	0.810323	C	294	0.189677	507	0.654194	242	0.312258	26	0.0335484	0.0579942
rs11701450	21	33549904	IFNAR2	intron	1	C	1505	0.968468	G	49	0.0315315	728	0.936937	49	0.0630631	0	0	1
rs17860263	21	33551204	IFNAR2	intron	1	G	1514	0.97426	C	40	0.02574	738	0.949807	38	0.048906	1	0.001287	1
rs2300371	21	33554111	IFNAR2	intron	1	G	1091	0.702059	A	463	0.297941	380	0.48906	331	0.425997	66	0.0849421	0.514049
rs8178430	21	33557803	IFNAR2	untranslated	1	A	1541	0.991634	C	13	0.00836551	764	0.983269	13	0.016731	0	0	1
rs17885509	21	33701500	IFNGR2	intron	1	G	1357	0.87323	A	197	0.12677	589	0.758044	179	0.230373	9	0.011583	1
rs2268241	21	33702920	IFNGR2	intron	1	G	1352	0.870013	A	202	0.129987	587	0.75547	178	0.229086	12	0.015444	0.450955
rs9976572	21	33703955	IFNGR2	intron	1	A	1546	0.994852	G	8	0.00514801	769	0.989704	8	0.010296	0	0	1
rs9808685	21	33707542	IFNGR2	intron	1	C	858	0.552124	A	696	0.447876	243	0.312741	372	0.478764	162	0.208494	0.137786
rs2834210	21	33708444	IFNGR2	intron	1	A	848	0.545689	G	706	0.454311	237	0.305019	374	0.481338	166	0.213642	0.20118
rs4986958	21	33709164	IFNGR2	coding-nonsynon	1	C	1546	0.994852	G	8	0.00514801	769	0.989704	8	0.010296	0	0	1
rs17644622	21	33710556	IFNGR2	intron	0.998713	A	1500	0.966495	G	52	0.0335052	725	0.934278	50	0.064433	1	0.00128866	1
rs2834212	21	33712729	IFNGR2	intron	1	C	1412	0.908623	G	142	0.0913771	639	0.822394	134	0.172458	4	0.00514801	0.753491
rs2834213	21	33714780	IFNGR2	intron	0.998713	A	1191	0.767397	G	361	0.232603	455	0.58634	281	0.362113	40	0.0515464	1
rs17885944	21	33718069	IFNGR2	intron	1	A	1073	0.690476	C	481	0.309524	375	0.482625	323	0.415701	79	0.101673	0.142086
rs2012075	21	33718632	IFNGR2	intron	1	A	1338	0.861004	G	216	0.138996	576	0.741313	186	0.239382	15	0.019305	0.446655
rs11910627	21	33721220	IFNGR2	intron	1	C	1075	0.691763	G	479	0.308237	377	0.485199	321	0.413127	79	0.101673	0.147185
rs8126735	21	33721929	IFNGR2	intron	0.997426	G	1403	0.905161	A	147	0.0948387	631	0.814194	141	0.181935	3	0.00387097	0.491796
rs8128483	21	33723778	IFNGR2	intron	0.993565	A	1250	0.809585	G	294	0.190415	501	0.648964	248	0.321244	23	0.0297927	0.70003
rs2284554	21	33728088	IFNGR2	intron	0.998713	A	832	0.536082	G	720	0.463918	231	0.29768	370	0.476804	175	0.225515	0.110889
rs1059293	21	33731563	IFNGR2	untranslated	1	G	835	0.537323	A	719	0.462677	232	0.298584	371	0.477477	174	0.223938	0.110589
rs4646116	X	15378615	ACE2	nonsynonymous	0.942085	A	1453	0.992486	G	11	0.00751366	724	0.989071	5	0.0068306	3	0.00409836	0.000101351
rs5953060	X	47329823	SYN1; TIMP1	intron	0.997426	G	878	0.566452	C	672	0.433548	325	0.419355	228	0.294194	222	0.286452	0.0001
rs2070584	X	47331463	SYN1; TIMP1	locus; intron	0.997426	A	881	0.568387	C	669	0.431613	326	0.420645	229	0.295484	220	0.283871	0.0001
rs6520278	X	47332868	SYN1	intron	0.997426	G	1054	0.68	A	496	0.32	424	0.547097	206	0.265806	145	0.187097	0.0001
rs12710567	X	115215880	AGTR2	locus	1	A	1486	0.956242	G	68	0.043758	726	0.934363	34	0.043758	17	0.021879	0.0001
rs1403543	X	115216220	AGTR2	intron	1	A	801	0.515444	G	753	0.484556	291	0.374517	219	0.281853	267	0.343629	0.0001
rs3736556	X	115216363	AGTR2	intron	0.997426	T	1109	0.715484	A	441	0.284516	463	0.597419	183	0.236129	129	0.166452	0.0001
rs5193	X	115218852	AGTR2	untranslated	0.975547	C	1138	0.75066	A	378	0.24934	490	0.646438	158	0.208443	110	0.145119	0.0001
rs6608590	X	115220482	AGTR2	unknown	0.997426	G	814	0.525161	A	736	0.474839	297	0.383226	220	0.283871	258	0.332903	0.0001
rs5950587	X	115221459	AGTR2	unknown	0.998713	G	1141	0.73518	A	411	0.26482	484	0.623711	173	0.222938	119	0.153351	0.0001
rs12238901	X	115222756	AGTR2	unknown	0.998713	A	816	0.525773	C	736	0.474227	300	0.386598	216	0.278351	260	0.335052	0.0001
rs1472977	X	153712871	GABRA3	locus	1	G	1352	0.870013	A	202	0.129987	628	0.808237	96	0.123552	53	0.0682111	0.0001
rs1050705	X	153717394	GABRA3	untranslated	1	A	1193	0.767696	G	361	0.232304	513	0.660232	167	0.214929	97	0.124839	0.0001
rs17281377	X	153719664	GABRA3	intron	1	G	1377	0.8861	A	177	0.1139	646	0.831403	85	0.109395	46	0.0592021	0.0001
rs4898398	X	153732140	GABRA3	intron	1	G	1421	0.914414	A	133	0.0855856	679	0.873874	63	0.0810811	35	0.045045	0.0001
rs4898399	X	153740562	GABRA3	intron	0.998713	T	1348	0.868557	A	204	0.131443	622	0.801546	104	0.134021	50	0.064433	0.0001
rs6643714	X	153802642	GABRA3	locus; intron	0.998713	A	1019	0.656572	G	533	0.343428	398	0.512887	223	0.287371	155	0.199742	0.0001
rs1800291	X	153811479	GABRA3	coding-nonsynon	0.998713	C	1326	0.854381	G	226	0.145619	605	0.779639	116	0.149485	55	0.0708763	0.0001
rs7053448	X	153846405	GABRA3	intron	1	A	1328	0.854569	G	226	0.145431	606	0.779923	116	0.149292	55	0.0707851	0.0001
rs1936645	X	153851364	GABRA3	intron	1	G	1209	0.777992	C	345	0.222008	522	0.671815	165	0.212355	90	0.11583	0.0001
rs5945128	X	153864076	GABRA3	intron	0.990991	A	1314	0.853247	G	226	0.146753	599	0.777922	116	0.150649	55	0.0714286	0.0001
rs5945269	X	153872512	GABRA3	intron	0.998713	A	1371	0.883376	G	181	0.116624	640	0.824742	91	0.117268	45	0.0579897	0.0001
rs5987077	X	153877619	GABRA3	intron	0.998713	T	1206	0.777062	A	346	0.222938	522	0.67268	162	0.208763	92	0.118557	0.0001
rs2096362	X	153885468	GABRA3	intron	1	G	1211	0.779279	A	343	0.220721	525	0.675676	161	0.207207	91	0.117117	0.0001
rs1470586	X	153891870	GABRA3	intron	1	G	1246	0.801802	A	308	0.198198	548	0.705277	150	0.19305	79	0.101673	0.0001
rs5987079	X	153900586	GABRA3	intron	1	G	1211	0.779279	A	343	0.220721	525	0.675676	161	0.207207	91	0.117117	0.0001
rs6649625	X	153901477	GABRA3	intron	0.998713	A	868	0.559278	G	684	0.440722	325	0.418814	218	0.280928	233	0.300258	0.0001
